# Supplementary material for: Distinctive plastome evolution in carnivorous angiosperms
Source: BMC Plant Biol. 2023 Dec 20;23:660. doi: 10.1186/s12870-023-04682-1 (PMC10731798; doi:10.1186/s12870-023-04682-1)
Supplement: Supplementary file 2 — Additional file 2: Table S1. Information of sampled species and plastome characters of carnivorous speceis and their closely related non-carnivorous species. Table S2. The calibration nodes used in divergence time analyses. Table S3. The gene content of sampled species. Table S4. The nonsynonymous and synonymous substitution rates of sampled species.Table S5. Substitution rate change test for each protein-coding gene of nine carnivorous and non-carnivorous pairs.Table S6. Results of RELAX (HyPhy) analyses. [file 12870_2023_4682_MOESM2_ESM.xlsx]

## Sheet: TableS1
Table 1. Information of sampled species and plastome characters of carnivorous speceis and their closely related non-carnivorous species.
Species	Voucher	Location/Identifier	GenBank ID	Order; Family	Total length (bp)	Length of LSC (bp)	Length of SSC (bp)	Length of IR (bp)	GC content (%)	No. of genes	length of coding (bp)	length of noncoding (bp)	No. of inversions	No. of repeats (>20bp)	No. of repeats (50-100bp)	No. of repeats (>100bp)
Genlisea aurea	NA		NC037078	Lamiales; Lentibulariaceae	140010	80648	9418	24972	38.5	102	78215	61795	0	215	0	0
Genlisea filiformis	NA		NC037079	Lamiales; Lentibulariaceae	140308	79749	10315	25122	38.7	102	78254	62054	0	44	1	0
Genlisea margaretae	NA		NC025652	Lamiales; Lentibulariaceae	141255	80404	10723	25056	38.3	101	73081	68174	0	52	1	0
Genlisea pygmaea	NA		NC037080	Lamiales; Lentibulariaceae	140466	79880	10346	25120	38.6	102	78214	62252	0	54	0	0
Genlisea repens	NA		NC037081	Lamiales; Lentibulariaceae	140432	79867	10325	25120	38.5	102	78223	62209	0	50	0	0
Genlisea tuberosa	NA		NC037082	Lamiales; Lentibulariaceae	140677	80339	10462	24938	38.5	102	78254	62423	0	79	1	0
Genlisea violacea	NA		NC037083	Lamiales; Lentibulariaceae	143416	81098	10958	25680	38.6	102	78855	64561	0	49	0	0
Pinguicula ehlersiae	NA		NC023463	Lamiales; Lentibulariaceae	147147	81768	13013	26183	38.2	105	79143	68004	1	65	1	0
Utricularia amethystina	NA		MN223720	Lamiales; Lentibulariaceae	150332	82563	17069	25350	37.5	113	89920	60412	1	73	1	0
Utricularia foliosa	NA		KY025562	Lamiales; Lentibulariaceae	150851	82720	18090	25005	37.3	113	90185	60666	0	107	2	1
Utricularia gibba	NA		NC021449	Lamiales; Lentibulariaceae	152113	81816	14487	27905	37.6	112	88217	63896	0	48	1	0
Utricularia macrorhiza	NA		NC025653	Lamiales; Lentibulariaceae	153228	83862	18000	25682	37	112	84818	68410	0	178	0	0
Utricularia reniformis	NA		NC029719	Lamiales; Lentibulariaceae	139725	78862	12661	24101	38.2	102	77870	61855	0	51	1	0
Aloysia citrodora	NA		NC034695	Lamiales; Verbenaceae	154699	85552	17275	25936	39.2	113	90830	63869	0	131	7	0
Caryopteris forrestii*	SunH-07ZX-0550	China, Tibet, Changdu/Dong J.L.	ON149877	Lamiales; Verbenaceae	151854	83341	17215	25649	38.2	113	90883	60971	0	51	1	0
Clerodendrum colebrookianum*	YNS0303	China, Yunnan, Puer/Li X.W.	ON149875	Lamiales; Verbenaceae	152073	83397	17362	25657	38.1	113	90514	61559	0	62	1	0
Verbena officinalis*	ZhouZK-07ZX-0265	China, Yunnan, Dali/Yu W.T.	ON149881	Lamiales; Verbenaceae	153174	84288	17326	25780	39	113	90673	62501	0	71	2	0
Darlingtonia californica*	RBGE: 19880492	UK, Royal Botanic Garden Edinburgh (specimen)	ON193275	Ericales; Sarraceniaceae	153807	86529	11708	27785	37.2	104	80508	73299	1	158	4	0
Heliamphora minor*	FCN1782	China, Zhejiang, Jiaxing (Cultivated)/Fu C.N.	ON149868	Ericales; Sarraceniaceae	161051	87660	931	36230	36.9	106	92505	68546	0	144	1	0
Sarracenia alata*	Yi14133	China, Shanghai, Chenshan botanical garden/Yi T.S.	ON149867	Ericales; Sarraceniaceae	159559	87457	5282	33410	36.7	103	85762	73797	0	132	4	0
Actinida venosa*	Yangqe2889	China, Yunnan, Nu river/Ren C.	ON149874	Ericales; Actinidiaceae	156544	88614	20928	23501	37.2	112	89744	66800	0	215	31	5
Clematoclethra scandens*	08CS350	China, Yunnan, Zhaotong/Cai J.	ON149878	Ericales; Actinidiaceae	156875	88486	20497	23946	37.1	112	89513	67362	0	205	30	4
Saurauia napaulensis*	13CS6746	China, Yunnan, Puer/Wang Z.H.	ON149869	Ericales; Actinidiaceae	155487	89200	20517	22885	37	112	89852	65635	0	122	5	2
Clethra petelotii*	14CS9256	China, Yunnan, Pingbian/Cai J.	ON193274	Ericales; Clethraceae	157312	86828	18492	25996	37.3	113	90623	66689	0	63	1	0
Roridula gorgonias*	Yi15147	South Africa, Cape Town/Yi T.S.	ON149871	Ericales; Roridulaceae	154578	84752	18088	25869	37.2	112	90258	64320	0	152	3	1
Drosera erythrorhiza	NA		NC035241	Caryophyllales; Droseraceae	134393	51520	8499	37187	37.8	93	66133	68260	1	118	17	18
Drosera regia	NA		NC035415	Caryophyllales; Droseraceae	136810	97414	10224	23586	37.6	101	78039	58771	1	76	4	0
Drosera rotundifolia	NA		NC029770	Caryophyllales; Droseraceae	192912	63504	23510	52949	36.5	98	76704	116208	7	1089	148	76
Dionaea muscipula	NA		NC035417	Caryophyllales; Droseraceae	117589	57568	54425	2798	38.4	100	67349	50240	2	327	53	11
Aldrovanda vesiculosa	NA		NC035416	Caryophyllales; Droseraceae	141568	75536	11952	27040	36.9	101	80756	60812	1	72	6	3
Nepenthes mirabilis	NA		NC041271	Caryophyllales; Nepenthaceae	156381	86796	19163	25213	37.1	112	89719	66662	0	67	0	0
Nepenthes ventrata*	FCN1781	China, Zhejiang, Jiaxing (Cultivated)/Fu C.N.	ON149866	Caryophyllales; Nepenthaceae	156637	87049	19208	25190	37	112	89719	66918	0	77	2	0
Triphyophyllum peltatum*	MWC 663	UK, Royal Botanic Gardens Kew (specimen)	ON149873	Caryophyllales; Dioncophyllaceae	140974	89421	32999	9277	35.9	113	83376	57598	1	340	29	2
Dioncophyllum thollonii	NA		NC041276	Caryophyllales; Dioncophyllaceae	142960	87803	32629	11264	35.4	113	83343	59617	0	183	10	2
Habropetalum dawei*	MWC 2321	UK, Royal Botanic Gardens Kew (specimen)	ON157046	Caryophyllales; Dioncophyllaceae	142041	90689	32626	9363	35.6	113	82308	59733	0	173	17	4
Ancistrocladus tectorius	NA		NC041258	Caryophyllales; Ancistrocladaceae	160183	89275	19800	25554	36.3	113	89166	71017	0	205	6	0
Drosophyllum lusitanicum	NA		MH286319	Caryophyllales; Drosophyllaceae	148931	85108	13207	25308	37.1	104	79681	69250	0	75	6	0
Rheum palmatum	NA		NC027728	Caryophyllales; Polygonaceae	161541	86518	13111	30956	37.3	113	95130	66411	0	82	0	2
Cephalotus follicularis*	FCN1783	China, Zhejiang, Jiaxing (Cultivated)/Fu C.N.	ON149879	Oxalidales; Cephalotaceae	142706	82070	8738	25949	37.1	100	78512	64194	0	88	1	0
Brunellia mexicana*	FC836	Nicaragua/Zhang S.D.	ON149870	Oxalidales; Brunelliaceae	158142	87774	17584	26392	37	112	90904	67238	0	170	1	0
Brunellia trianae	NA		MN585217	Oxalidales; Brunelliaceae	157775	87455	17524	26389	37.1	112	90950	66825	0	199	2	0
Elaeocarpus japonicus*	TanCM1226	China, Jiangxi, Jiujiang/Tan C.M.	ON193276	Oxalidales; Elaeocarpaceae	158224	86053	17297	27437	37.1	112	90977	67247	0	139	1	0
Sloanea sinensis*	TCM09158	China, Jiangxi, Jiujiang/Tan C.M.	ON149872	Oxalidales; Elaeocarpaceae	157955	88289	17694	25986	37.2	112	91022	66933	0	159	0	0
Averrhoa bilimbi	NA		MT522015	Oxalidales; Oxalidaceae	156045	87111	17432	25751	36.4	111	90774	65271	0	161	1	1
Brocchinia hechtioides*	FCN20136	China, Zhejiang, Jiaxing (Cultivated)/Fu C.N.	ON149880	Poales; Bromeliaceae	159675	87030	19079	26783	37.4	113	91493	68182	0	91	1	0
Brocchinia acuminata*	FCN20135	China, Zhejiang, Jiaxing (Cultivated)/Fu C.N.	ON149876	Poales; Bromeliaceae	160622	87885	19035	26851	37.3	113	91571	69051	0	87	1	0
Ananas comosus	NA		NC026220	Poales; Bromeliaceae	159636	87466	18622	26774	37.4	113	91529	68107	0	107	0	0
Ochagavia carnea	NA		NC045386	Poales; Bromeliaceae	162835	83885	18458	30246	37.4	113	92972	69863	0	86	0	0
Puya mirabilis	NA		NC045380	Poales; Bromeliaceae	159829	87800	18529	26750	37.3	113	91535	68294	0	94	0	0
Note: The carnivorous species were marked by blue color. The newly sequenced species in this study were marked by star symbol.

## Sheet: TableS2
Table S2. The calibration nodes used in divergence time analyses.
	Calibrated node	Lower age (Ma)	Upper age (Ma)	Reference
C1	CG Acanthaceae-Lentibulariaceae	9.82	55.29	Li et al., 2019
C2	CG Utricularia	21.05	59.95	Silva et al., 2018
C3	CG Roridulaceae-Actinidiaceae	84.25	91.46	Li et al., 2019
C4	SG Sarraceniaceae	84.9	94.29	Li et al., 2019
C5	CG Droseraceae-Nepenthaceae	99.7	104.7	yao et al., 2018
C6	CG Drosophyllaceae-Ancistrocladaceae-Dioncophyllaceae	73.9	85.5	yao et al., 2018
C7	SG Cephalotaceae	79	80.15	Li et al., 2019
C8	CG Bromeliaceae	15.7	22.5	Givnish et al., 2011
C9	CG Eudicot		125	Li et al., 2019
C10	Root	145.03	191.93	Li et al., 2019
Note: GC, crown group; SG, stem group
Reference:
Givnish TJ, Barfuss MH, Van Ee B, Riina R, Schulte K, Horres R, Gonsiska PA, Jabaily RS, Crayn DM, Smith JA, et al. 2011. Phylogeny, adaptive radiation, and historical biogeography in Bromeliaceae: insights from an eight-locus plastid phylogeny. American Journal of Botany 98: 872-895.
Li HT, Yi TS, Gao LM, Ma PF, Zhang T, Yang JB, Gitzendanner MA, Fritsch PW, Cai J, Luo Y, et al. 2019. Origin of angiosperms and the puzzle of the Jurassic gap. Nature Plants 5: 461.
Silva SR, Gibson R, Adamec L, Dominguez Y, Miranda VFO. 2018. Molecular phylogeny of bladderworts: A wide approach of Utricularia (Lentibulariaceae) species relationships based on six plastidial and nuclear DNA sequences. Mol Phylogenet Evol 118: 244-264.
Yao G, Jin JJ, Li HT, Yang JB, Mandala VS, Croley M, Mostow R, Douglas NA, Chase MW, Christenhusz MJ. 2019. Plastid phylogenomic insights into the evolution of Caryophyllales. Molecular Phylogenetics and Evolution 134: 74-86.

## Sheet: TableS3
TableS3. The gene content of sampled species.
Species	Protein coding gene number	Total gene number	accD	atpA	atpB	atpE	atpF	atpH	atpI	ccsA	cemA	clpP	infA	matK	ndhA	ndhB	ndhC	ndhD	ndhE	ndhF	ndhG	ndhH	ndhI	ndhJ	ndhK	petA	petB	petD	petG	petL	petN	psaA	psaB	psaC	psaI	psaJ	psbA	psbB	psbC	psbD	psbE	psbF	psbH	psbI	psbJ	psbK	psbL	psbM	psbN
Brunellia trianae	78	112	yes	yes	yes	yes	yes	yes	yes	yes	yes	yes	yes	yes	yes	yes	yes	yes	yes	yes	yes	yes	yes	yes	yes	yes	yes	yes	yes	yes	yes	yes	yes	yes	yes	yes	yes	yes	yes	yes	yes	yes	yes	yes	yes	yes	yes	yes	yes
Brunellia mexicana	78	112	yes	yes	yes	yes	yes	yes	yes	yes	yes	yes	yes	yes	yes	yes	yes	yes	yes	yes	yes	yes	yes	yes	yes	yes	yes	yes	yes	yes	yes	yes	yes	yes	yes	yes	yes	yes	yes	yes	yes	yes	yes	yes	yes	yes	yes	yes	yes
Cephalotus follicularis	66	100	yes	yes	yes	yes	yes	yes	yes	yes	yes	yes	no	yes	no	no	no	no	no	no	no	no	no	no	no	yes	yes	yes	yes	yes	yes	yes	yes	yes	yes	yes	yes	yes	yes	yes	yes	yes	yes	yes	yes	yes	yes	yes	yes
Elaeocarpus japonicus	78	112	yes	yes	yes	yes	yes	yes	yes	yes	yes	yes	yes	yes	yes	yes	yes	yes	yes	yes	yes	yes	yes	yes	yes	yes	yes	yes	yes	yes	yes	yes	yes	yes	yes	yes	yes	yes	yes	yes	yes	yes	yes	yes	yes	yes	yes	yes	yes
Sloanea sinensis	78	112	yes	yes	yes	yes	yes	yes	yes	yes	yes	yes	yes	yes	yes	yes	yes	yes	yes	yes	yes	yes	yes	yes	yes	yes	yes	yes	yes	yes	yes	yes	yes	yes	yes	yes	yes	yes	yes	yes	yes	yes	yes	yes	yes	yes	yes	yes	yes
Averrhoa bilimbi	77	111	yes	yes	yes	yes	yes	yes	yes	yes	yes	yes	no	yes	yes	yes	yes	yes	yes	yes	yes	yes	yes	yes	yes	yes	yes	yes	yes	yes	yes	yes	yes	yes	yes	yes	yes	yes	yes	yes	yes	yes	yes	yes	yes	yes	yes	yes	yes
Drosera rotundifolia	66	98	yes	yes	yes	yes	yes	yes	yes	yes	yes	no	yes	yes	no	no	no	no	no	no	no	no	no	no	no	yes	yes	yes	yes	yes	yes	yes	yes	yes	yes	yes	yes	yes	yes	yes	yes	yes	yes	yes	yes	yes	yes	yes	yes
Drosera erythrorhiza	61	93	yes	yes	yes	yes	yes	yes	yes	yes	yes	no	yes	yes	no	no	no	no	no	no	no	no	no	no	no	yes	yes	yes	yes	yes	yes	yes	yes	yes	yes	yes	yes	yes	yes	yes	yes	yes	yes	yes	yes	no	yes	yes	yes
Drosera regia	67	101	yes	yes	yes	yes	yes	yes	yes	yes	yes	no	yes	yes	no	no	no	no	no	no	no	no	no	no	no	yes	yes	yes	yes	yes	yes	yes	yes	yes	yes	yes	yes	yes	yes	yes	yes	yes	yes	yes	yes	yes	yes	yes	yes
Aldrovanda vesiculosa	67	101	yes	yes	yes	yes	yes	yes	yes	yes	yes	no	yes	yes	no	no	no	no	no	no	no	no	no	no	no	yes	yes	yes	yes	yes	yes	yes	yes	yes	yes	yes	yes	yes	yes	yes	yes	yes	yes	yes	yes	yes	yes	yes	yes
Dionaea muscipula	67	100	yes	yes	yes	yes	yes	yes	yes	yes	yes	no	yes	yes	no	no	no	no	no	no	no	no	no	no	no	yes	yes	yes	yes	yes	yes	yes	yes	yes	yes	yes	yes	yes	yes	yes	yes	yes	yes	yes	yes	yes	yes	yes	yes
Habropetalum dawei	79	113	yes	yes	yes	yes	yes	yes	yes	yes	yes	yes	yes	yes	yes	yes	yes	yes	yes	yes	yes	yes	yes	yes	yes	yes	yes	yes	yes	yes	yes	yes	yes	yes	yes	yes	yes	yes	yes	yes	yes	yes	yes	yes	yes	yes	yes	yes	yes
Rheum palmatum	79	113	yes	yes	yes	yes	yes	yes	yes	yes	yes	yes	yes	yes	yes	yes	yes	yes	yes	yes	yes	yes	yes	yes	yes	yes	yes	yes	yes	yes	yes	yes	yes	yes	yes	yes	yes	yes	yes	yes	yes	yes	yes	yes	yes	yes	yes	yes	yes
Ancistrocladus tectorius	79	113	yes	yes	yes	yes	yes	yes	yes	yes	yes	yes	yes	yes	yes	yes	yes	yes	yes	yes	yes	yes	yes	yes	yes	yes	yes	yes	yes	yes	yes	yes	yes	yes	yes	yes	yes	yes	yes	yes	yes	yes	yes	yes	yes	yes	yes	yes	yes
Dioncophyllum thollonii	79	113	yes	yes	yes	yes	yes	yes	yes	yes	yes	yes	yes	yes	yes	yes	yes	yes	yes	yes	yes	yes	yes	yes	yes	yes	yes	yes	yes	yes	yes	yes	yes	yes	yes	yes	yes	yes	yes	yes	yes	yes	yes	yes	yes	yes	yes	yes	yes
Drosophyllum lusitanicum	70	104	yes	yes	yes	yes	yes	yes	yes	yes	yes	yes	yes	yes	no	no	no	no	yes	no	no	no	no	yes	no	yes	yes	yes	yes	yes	yes	yes	yes	yes	yes	yes	yes	yes	yes	yes	yes	yes	yes	yes	yes	yes	yes	yes	yes
Nepenthes mirabilis	78	112	yes	yes	yes	yes	yes	yes	yes	pseu	yes	yes	yes	yes	yes	yes	yes	yes	yes	yes	yes	yes	yes	yes	yes	yes	yes	yes	yes	yes	yes	yes	yes	yes	yes	yes	yes	yes	yes	yes	yes	yes	yes	yes	yes	yes	yes	yes	yes
Nepenthes ventrata	78	112	yes	yes	yes	yes	yes	yes	yes	pseu	yes	yes	yes	yes	yes	yes	yes	yes	yes	yes	yes	yes	yes	yes	yes	yes	yes	yes	yes	yes	yes	yes	yes	yes	yes	yes	yes	yes	yes	yes	yes	yes	yes	yes	yes	yes	yes	yes	yes
Triphyophyllum peltatum	79	113	yes	yes	yes	yes	yes	yes	yes	yes	yes	yes	yes	yes	yes	yes	yes	yes	yes	yes	yes	yes	yes	yes	yes	yes	yes	yes	yes	yes	yes	yes	yes	yes	yes	yes	yes	yes	yes	yes	yes	yes	yes	yes	yes	yes	yes	yes	yes
Aloysia citrodora	79	113	yes	yes	yes	yes	yes	yes	yes	yes	yes	yes	yes	yes	yes	yes	yes	yes	yes	yes	yes	yes	yes	yes	yes	yes	yes	yes	yes	yes	yes	yes	yes	yes	yes	yes	yes	yes	yes	yes	yes	yes	yes	yes	yes	yes	yes	yes	yes
Caryopteris forrestii	79	113	yes	yes	yes	yes	yes	yes	yes	yes	yes	yes	yes	yes	yes	yes	yes	yes	yes	yes	yes	yes	yes	yes	yes	yes	yes	yes	yes	yes	yes	yes	yes	yes	yes	yes	yes	yes	yes	yes	yes	yes	yes	yes	yes	yes	yes	yes	yes
Clerodendrum colebrookianum	79	113	yes	yes	yes	yes	yes	yes	yes	yes	yes	yes	yes	yes	yes	yes	yes	yes	yes	yes	yes	yes	yes	yes	yes	yes	yes	yes	yes	yes	yes	yes	yes	yes	yes	yes	yes	yes	yes	yes	yes	yes	yes	yes	yes	yes	yes	yes	yes
Verbena officinalis	79	113	yes	yes	yes	yes	yes	yes	yes	yes	yes	yes	yes	yes	yes	yes	yes	yes	yes	yes	yes	yes	yes	yes	yes	yes	yes	yes	yes	yes	yes	yes	yes	yes	yes	yes	yes	yes	yes	yes	yes	yes	yes	yes	yes	yes	yes	yes	yes
Genlisea aurea	68	102	yes	yes	yes	yes	yes	yes	yes	yes	yes	yes	yes	yes	no	no	no	no	no	no	no	no	no	no	no	yes	yes	yes	yes	yes	yes	yes	yes	yes	yes	yes	yes	yes	yes	yes	yes	yes	yes	yes	yes	yes	yes	yes	yes
Genlisea filiformis	68	102	yes	yes	yes	yes	yes	yes	yes	yes	yes	yes	yes	yes	no	no	no	no	no	no	no	no	no	no	no	yes	yes	yes	yes	yes	yes	yes	yes	yes	yes	yes	yes	yes	yes	yes	yes	yes	yes	yes	yes	yes	yes	yes	yes
Genlisea margaretae	67	101	yes	yes	yes	yes	yes	yes	yes	yes	yes	yes	yes	yes	no	no	no	no	no	no	no	no	no	no	no	yes	yes	yes	yes	yes	yes	yes	yes	yes	yes	yes	yes	yes	yes	yes	yes	yes	yes	yes	yes	yes	yes	yes	yes
Genlisea pygmaea	68	102	yes	yes	yes	yes	yes	yes	yes	yes	yes	yes	yes	yes	no	no	no	no	no	no	no	no	no	no	no	yes	yes	yes	yes	yes	yes	yes	yes	yes	yes	yes	yes	yes	yes	yes	yes	yes	yes	yes	yes	yes	yes	yes	yes
Genlisea repens	68	102	yes	yes	yes	yes	yes	yes	yes	yes	yes	yes	yes	yes	no	no	no	no	no	no	no	no	no	no	no	yes	yes	yes	yes	yes	yes	yes	yes	yes	yes	yes	yes	yes	yes	yes	yes	yes	yes	yes	yes	yes	yes	yes	yes
Genlisea tuberosa	68	102	yes	yes	yes	yes	yes	yes	yes	yes	yes	yes	yes	yes	no	no	no	no	no	no	no	no	no	no	no	yes	yes	yes	yes	yes	yes	yes	yes	yes	yes	yes	yes	yes	yes	yes	yes	yes	yes	yes	yes	yes	yes	yes	yes
Genlisea violacea	68	102	yes	yes	yes	yes	yes	yes	yes	yes	yes	yes	yes	yes	no	no	no	no	no	no	no	no	no	no	no	yes	yes	yes	yes	yes	yes	yes	yes	yes	yes	yes	yes	yes	yes	yes	yes	yes	yes	yes	yes	yes	yes	yes	yes
Pinguicula ehlersiae	70	104	yes	yes	yes	yes	yes	yes	yes	yes	yes	yes	yes	yes	no	yes	no	no	pseu	no	no	yes	no	yes	no	yes	yes	yes	yes	yes	yes	yes	yes	yes	yes	yes	yes	yes	yes	yes	yes	yes	yes	yes	yes	yes	yes	yes	yes
Utricularia reniformis	68	102	yes	yes	yes	yes	yes	yes	yes	yes	yes	yes	yes	yes	no	no	no	no	no	no	no	no	no	no	no	yes	yes	yes	yes	yes	yes	yes	yes	yes	yes	yes	yes	yes	yes	yes	yes	yes	yes	yes	yes	yes	yes	yes	yes
Utricularia amethystina	79	113	yes	yes	yes	yes	yes	yes	yes	yes	yes	yes	yes	yes	yes	yes	yes	yes	yes	yes	yes	yes	yes	yes	yes	yes	yes	yes	yes	yes	yes	yes	yes	yes	yes	yes	yes	yes	yes	yes	yes	yes	yes	yes	yes	yes	yes	yes	yes
Utricularia foliosa	79	113	yes	yes	yes	yes	yes	yes	yes	yes	yes	yes	yes	yes	yes	yes	yes	yes	yes	yes	yes	yes	yes	yes	yes	yes	yes	yes	yes	yes	yes	yes	yes	yes	yes	yes	yes	yes	yes	yes	yes	yes	yes	yes	yes	yes	yes	yes	yes
Utricularia gibba	78	112	yes	yes	yes	yes	yes	yes	yes	yes	yes	yes	yes	yes	yes	yes	yes	yes	yes	yes	yes	yes	yes	yes	yes	yes	yes	yes	yes	yes	yes	yes	yes	yes	yes	yes	yes	yes	yes	yes	yes	yes	yes	yes	yes	yes	yes	yes	yes
Utricularia macrorhiza	78	112	yes	yes	yes	yes	yes	yes	yes	yes	yes	yes	yes	yes	yes	yes	yes	yes	yes	yes	yes	yes	yes	yes	yes	yes	yes	yes	yes	yes	yes	yes	yes	yes	yes	yes	yes	yes	yes	yes	yes	yes	yes	yes	yes	yes	yes	yes	yes
Clematoclethra scandens	78	112	yes	yes	yes	yes	yes	yes	yes	yes	yes	no	yes	yes	yes	yes	yes	yes	yes	yes	yes	yes	yes	yes	yes	yes	yes	yes	yes	yes	yes	yes	yes	yes	yes	yes	yes	yes	yes	yes	yes	yes	yes	yes	yes	yes	yes	yes	yes
Roridula gorgonias	78	112	yes	yes	yes	yes	yes	yes	yes	yes	yes	no	yes	yes	yes	yes	yes	yes	yes	yes	yes	yes	yes	yes	yes	yes	yes	yes	yes	yes	yes	yes	yes	yes	yes	yes	yes	yes	yes	yes	yes	yes	yes	yes	yes	yes	yes	yes	yes
Saurauia napaulensis	78	112	yes	yes	yes	yes	yes	yes	yes	yes	yes	no	yes	yes	yes	yes	yes	yes	yes	yes	yes	yes	yes	yes	yes	yes	yes	yes	yes	yes	yes	yes	yes	yes	yes	yes	yes	yes	yes	yes	yes	yes	yes	yes	yes	yes	yes	yes	yes
Actinida venosa	78	112	yes	yes	yes	yes	yes	yes	yes	yes	yes	no	yes	yes	yes	yes	yes	yes	yes	yes	yes	yes	yes	yes	yes	yes	yes	yes	yes	yes	yes	yes	yes	yes	yes	yes	yes	yes	yes	yes	yes	yes	yes	yes	yes	yes	yes	yes	yes
Clethra petelotii	79	113	yes	yes	yes	yes	yes	yes	yes	yes	yes	yes	yes	yes	yes	yes	yes	yes	yes	yes	yes	yes	yes	yes	yes	yes	yes	yes	yes	yes	yes	yes	yes	yes	yes	yes	yes	yes	yes	yes	yes	yes	yes	yes	yes	yes	yes	yes	yes
Sarracenia alata	69	103	yes	yes	yes	yes	yes	yes	yes	yes	yes	yes	yes	yes	no	no	no	no	yes	no	no	no	no	pseu	pseu	yes	yes	yes	yes	yes	yes	yes	yes	yes	yes	yes	yes	yes	yes	yes	yes	yes	yes	yes	yes	yes	yes	yes	yes
Heliamphora minor	72	106	yes	yes	yes	yes	yes	yes	yes	yes	yes	yes	yes	yes	no	yes	yes	no	no	no	no	yes	no	yes	no	yes	yes	yes	yes	yes	yes	yes	yes	yes	yes	yes	yes	yes	yes	yes	yes	yes	yes	yes	yes	yes	yes	yes	yes
Darlingtonia californica	70	104	yes	yes	yes	yes	yes	yes	yes	yes	yes	yes	yes	yes	no	no	no	no	yes	no	no	yes	no	no	no	yes	yes	yes	yes	yes	yes	yes	yes	yes	yes	yes	yes	yes	yes	yes	yes	yes	yes	yes	yes	yes	yes	yes	yes
Ananas comosus	79	113	yes	yes	yes	yes	yes	yes	yes	yes	yes	yes	yes	yes	yes	yes	yes	yes	yes	yes	yes	yes	yes	yes	yes	yes	yes	yes	yes	yes	yes	yes	yes	yes	yes	yes	yes	yes	yes	yes	yes	yes	yes	yes	yes	yes	yes	yes	yes
Puya mirabilis	79	113	yes	yes	yes	yes	yes	yes	yes	yes	yes	yes	yes	yes	yes	yes	yes	yes	yes	yes	yes	yes	yes	yes	yes	yes	yes	yes	yes	yes	yes	yes	yes	yes	yes	yes	yes	yes	yes	yes	yes	yes	yes	yes	yes	yes	yes	yes	yes
Ochagavia carnea	79	113	yes	yes	yes	yes	yes	yes	yes	yes	yes	yes	yes	yes	yes	yes	yes	yes	yes	yes	yes	yes	yes	yes	yes	yes	yes	yes	yes	yes	yes	yes	yes	yes	yes	yes	yes	yes	yes	yes	yes	yes	yes	yes	yes	yes	yes	yes	yes
Brocchinia acuminata	79	113	yes	yes	yes	yes	yes	yes	yes	yes	yes	yes	yes	yes	yes	yes	yes	yes	yes	yes	yes	yes	yes	yes	yes	yes	yes	yes	yes	yes	yes	yes	yes	yes	yes	yes	yes	yes	yes	yes	yes	yes	yes	yes	yes	yes	yes	yes	yes
Brocchinia hechtioides	79	113	yes	yes	yes	yes	yes	yes	yes	yes	yes	yes	yes	yes	yes	yes	yes	yes	yes	yes	yes	yes	yes	yes	yes	yes	yes	yes	yes	yes	yes	yes	yes	yes	yes	yes	yes	yes	yes	yes	yes	yes	yes	yes	yes	yes	yes	yes	yes
Note: The carnivorous species were marked by blue color. The gene exist in the species is marked by "yes", and absent in the species is marked by "no". The possible pseudogenes are marked by "pseu".
[truncated: 66 more columns]

## Sheet: TableS4-dS
Table S4. The nonsynonymous and synonymous substitution rates of sampled species.(dS)
Species	accD	atpA	atpB	atpE	atpF	atpH	atpI	ccsA	cemA	clpP	infA	matK	ndhA	ndhB	ndhC	ndhD	ndhE	ndhF	ndhG	ndhH	ndhI	ndhJ	ndhK	petA	petB	petD	petG	petL	petN	psaA	psaB	psaC	psaI	psaJ	psbA	psbB	psbC	psbD	psbE	psbF	psbH	psbI	psbJ	psbK	psbL	psbM	psbN	psbT	psbZ
Brocchinia hechtioides	0.187328	0.110697	0.168805	0.112425	0.066378	0.113614	0.114647	0.131006	0.15991	0.109989	0.082662	0.19742	0.203437	0.0181265	0.171116	0.163773	0.260129	0.244997	0.206898	0.176639	0.103555	0.144941	0.138148	0.17964	0.133442	0.143259	0.0830145	0.078788	0.0229385	0.113777	0.134365	0.204698	0.0632075	0.187602	0.110507	0.125873	0.11129	0.122738	0.122951	0.084141	0.122561	0.145874	0.133885	0.102742	0.19747	0.0710185	0.046594	0.115701	0.112047
Brocchinia acuminata	0.187336	0.12647	0.177181	0.112425	0.074558	0.113614	0.108763	0.138765	0.174355	0.109989	0.130788	0.197598	0.199272	0.0181265	0.159106	0.140661	0.243058	0.224093	0.18938	0.176705	0.114421	0.144665	0.146344	0.174842	0.154276	0.143396	0.0830145	0.078787	0.0229385	0.115606	0.12906	0.165375	0.0632075	0.187602	0.0895495	0.122965	0.114117	0.127784	0.0903745	0.016445	0.122556	0.181327	0.133887	0.102738	0.19747	0.161745	0.046594	0.115701	0.088163
Ochagavia carnea	0.18728	0.101972	0.167359	0.101105	0.066379	0.132156	0.12993	0.140342	0.188656	0.117302	0.082662	0.210759	0.208701	0.0181315	0.139721	0.176278	0.277967	0.244041	0.209588	0.181719	0.113624	0.168283	0.154471	0.164555	0.154753	0.12473	0.0520185	0.078821	0.0691225	0.120927	0.128336	0.184588	0.0632075	0.161174	0.114569	0.130473	0.115831	0.116651	0.122716	0.016449	0.100289	0.145878	0.133889	0.102313	0.19748	0.111253	0.046596	0.115697	0.088201
Ananas comosus	0.174565	0.108132	0.149717	0.124216	0.074662	0.132156	0.135774	0.148335	0.188576	0.124634	0.082662	0.203997	0.204663	0.0208255	0.151775	0.167326	0.277967	0.246246	0.200752	0.186748	0.113624	0.168283	0.162571	0.169317	0.168629	0.162186	0.0520185	0.078813	0.0229405	0.126536	0.127636	0.184592	0.0632075	0.135626	0.106242	0.124641	0.115845	0.106462	0.106517	0.016449	0.100294	0.145878	0.133888	0.0769565	0.19748	0.111252	0.046595	0.115697	0.088201
Puya mirabilis	0.174555	0.111232	0.143349	0.124073	0.066376	0.150641	0.118181	0.124447	0.181539	0.124606	0.082662	0.208144	0.225033	0.0181265	0.139719	0.176228	0.277961	0.244092	0.209558	0.186773	0.124593	0.192642	0.162903	0.165127	0.161666	0.133916	0.0520185	0.078807	0.0229385	0.124657	0.136633	0.184588	0.0632075	0.135625	0.114572	0.121644	0.110041	0.106457	0.106515	0.016445	0.122641	0.145874	0.133886	0.0769515	0.19747	0.0710185	0.046591	0.115692	0.088196
Averrhoa bilimbi	0.319682	0.271279	0.274452	0.287442	0.14445	0.300144	0.248095	0.242348	0.29571	0.258189	NA	0.409182	0.419413	0.0317915	0.216558	0.330274	0.323431	0.42477	0.275978	0.400034	0.289978	0.227539	0.247453	0.335339	0.279938	0.306091	0.174718	0.176174	0.0688945	0.195908	0.258384	0.308971	0.154033	0.304851	0.201678	0.256648	0.206531	0.242465	0.230751	0.016445	0.219887	0.335069	0.206721	0.34784	0.315	0.237887	0.138539	0.247299	0.239986
Sloanea sinensis	0.308271	0.206728	0.221733	0.189292	0.129084	0.218998	0.22533	0.218149	0.256123	0.279997	0.255942	0.359484	0.333581	0.0289595	0.177316	0.291039	0.304307	0.361087	0.263741	0.387576	0.280425	0.210665	0.256029	0.269241	0.285402	0.262129	0.125514	0.078802	0.114803	0.183191	0.229678	0.355306	0.105451	0.274218	0.178758	0.248824	0.161678	0.219311	0.177708	0.016451	0.122765	0.178972	0.170485	0.294355	0.315019	0.19032	0.107784	0.203198	0.111847
Elaeocarpus japonicus	0.295298	0.219486	0.221805	0.236527	0.137405	0.314155	0.231308	0.286002	0.263294	0.287309	0.308307	0.384096	0.378472	0.0316845	0.218023	0.323657	0.342481	0.401445	0.288833	0.396452	0.335188	0.210586	0.255661	0.274251	0.299753	0.243916	0.125514	0.078802	0.114803	0.18672	0.232583	0.355617	0.194075	0.300611	0.204493	0.276098	0.182976	0.213881	0.211418	0.049073	0.122336	0.248136	0.207035	0.294368	0.319257	0.237389	0.137609	0.341545	0.134951
Cephalotus follicularis	0.36305	0.316042	0.308463	0.249788	0.164027	0.317522	0.256045	0.374429	0.354978	0.279447	NA	0.438921	NA	NA	NA	NA	NA	NA	NA	NA	NA	NA	NA	0.350332	0.329233	0.278894	0.189466	0.225483	0.259084	0.226104	0.28503	0.31376	0.23878	0.192384	0.214007	0.325482	0.211777	0.241385	0.229708	0.016461	0.145467	0.212689	0.170507	0.380283	0.319251	0.39097	0.137979	0.450905	0.160546
Brunellia trianae	0.317917	0.220709	0.237266	0.189251	0.154571	0.184688	0.237546	0.226069	0.293101	0.272207	0.306768	0.365879	0.368854	0.0262415	0.257228	0.281784	0.323246	0.409679	0.267782	0.379036	0.266046	0.210551	0.213034	0.274073	0.292844	0.290255	0.156777	0.12615	0.114106	0.206336	0.232486	0.359092	0.105463	0.244455	0.191546	0.25693	0.161792	0.2303	0.194481	0.049467	0.122467	0.178974	0.242532	0.320511	0.197494	0.236646	0.137829	0.203203	0.135132
Brunellia mexicana	0.311641	0.223816	0.240194	0.189248	0.154571	0.184689	0.237549	0.218047	0.293101	0.272207	0.306768	0.359209	0.368853	0.0289475	0.244242	0.284737	0.323246	0.422509	0.250372	0.363888	0.266046	0.198714	0.213034	0.274068	0.299618	0.281029	0.125514	0.12615	0.114106	0.20248	0.228199	0.359092	0.105463	0.244455	0.191546	0.257071	0.170671	0.224989	0.194481	0.049467	0.122467	0.178974	0.242532	0.320511	0.197494	0.236647	0.137827	0.203203	0.135132
Rheum palmatum	0.566911	0.445386	0.452993	0.378493	0.317617	0.442189	0.339557	0.497582	0.333444	0.267398	0.463903	0.537314	0.455867	0.0418435	0.325941	0.474342	0.533164	0.709769	0.47231	0.609862	0.421366	0.367795	0.326251	0.429833	0.313731	0.456779	0.267219	0.227842	0.12179	0.312521	0.336523	0.448037	0.151945	0.27231	0.289276	0.425564	0.283013	0.283134	0.158315	0.118071	0.313637	0.285961	0.286745	0.23438	0.438497	0.404054	0.140409	0.337736	0.394158
Drosophyllum lusitanicum	0.433512	0.358126	0.350911	0.294293	0.296828	0.258482	0.296404	0.425838	0.309552	0.222299	0.614213	0.523653	NA	NA	NA	NA	0.434113	NA	NA	NA	NA	0.327979	NA	0.387282	0.317247	0.415771	0.143777	0.16901	0.0696005	0.272392	0.274802	0.424471	0.242582	0.245941	0.308337	0.330978	0.272083	0.294783	0.141039	0.150667	0.358557	0.473832	0.250343	0.408186	0.558911	0.354771	0.107528	0.28984	0.137342
Ancistrocladus tectorius	0.350595	0.241122	0.302791	0.205337	0.247439	0.23982	0.252814	0.356223	0.240691	0.198565	0.434848	0.420587	0.418642	0.0318275	0.220958	0.357825	0.443073	0.516289	0.416892	0.300106	0.389163	0.263972	0.320875	0.327429	0.20955	0.333252	0.111711	0.124862	0.0696045	0.215845	0.217054	0.302591	0.192395	0.218099	0.192993	0.28155	0.241336	0.253537	0.0903905	0.082007	0.310634	0.388152	0.211316	0.400745	0.804638	0.258699	0.108478	0.290176	0.137393
Habropetalum dawei	0.381143	0.271489	0.314875	0.251822	0.255795	0.240472	0.270224	0.348242	0.268275	0.294347	0.55261	0.441705	0.443965	0.0483035	0.248251	0.375498	0.422315	0.577155	0.43542	0.346426	0.36743	0.287251	0.333499	0.345647	0.216957	0.355822	0.111711	0.124862	0.116938	0.249549	0.240613	0.30278	0.232385	0.245634	0.225471	0.297115	0.243149	0.261952	0.0903955	0.108381	0.357739	0.356279	0.211322	0.451638	0.558931	0.258703	0.13971	0.290181	0.161025
Dioncophyllum thollonii	0.388872	0.267862	0.32013	0.262055	0.263913	0.221393	0.264177	0.332101	0.261231	0.339609	0.589228	0.457778	0.444011	0.0482395	0.220959	0.3815	0.384377	0.57714	0.389642	0.351256	0.378472	0.310664	0.341988	0.370447	0.241738	0.374345	0.111711	0.169332	0.0696125	0.232127	0.246821	0.323714	0.191395	0.245638	0.22977	0.288457	0.240222	0.251256	0.0904005	0.142927	0.381403	0.356241	0.334527	0.395041	0.66834	0.304366	0.139715	0.333837	0.161025
Triphyophyllum peltatum	0.39683	0.269062	0.320045	0.251994	0.295929	0.221393	0.258063	0.340325	0.24751	0.308446	0.537817	0.440633	0.435563	0.0510195	0.22096	0.374578	0.384377	0.556962	0.416967	0.351539	0.389918	0.310515	0.341955	0.360519	0.225385	0.374232	0.111711	0.124846	0.0696245	0.237357	0.239893	0.302786	0.191407	0.245639	0.214425	0.282728	0.240202	0.245952	0.0904005	0.142927	0.357745	0.356281	0.211326	0.395029	0.66834	0.258708	0.139715	0.290186	0.183481
Dionaea muscipula	0.512881	0.464737	0.458476	0.383355	0.322461	0.380692	0.373887	0.616297	0.434916	NA	1.3095	0.625501	NA	NA	NA	NA	NA	NA	NA	NA	NA	NA	NA	0.441283	0.397133	0.469406	0.276018	0.325587	0.216953	0.368532	0.381554	0.351074	0.236798	0.240242	0.31959	0.451146	0.334131	0.367823	0.221886	0.151994	0.44461	0.457339	0.322597	0.282661	0.445277	0.596742	0.196392	0.426877	0.251023
Aldrovanda vesiculosa	0.481522	0.478882	0.420087	0.395656	0.314402	0.324508	0.38407	0.639227	0.424725	NA	1.02105	0.633455	NA	NA	NA	NA	NA	NA	NA	NA	NA	NA	NA	0.47266	0.344861	0.522756	0.307532	0.272298	0.169217	0.363526	0.39168	0.613566	0.237176	0.385991	0.282723	0.437848	0.320011	0.30692	0.202603	0.156274	0.385176	0.423622	0.24757	0.356973	0.838965	0.258704	0.122809	0.337175	0.252666
Drosera rotundifolia	0.648207	0.518819	0.486789	0.371615	0.377103	0.386594	0.417088	0.688373	0.471864	NA	1.14734	0.621064	NA	NA	NA	NA	NA	NA	NA	NA	NA	NA	NA	0.515227	0.417453	0.495201	0.278449	0.422543	0.270425	0.376198	0.395328	0.611204	0.192316	0.266636	0.409624	0.477843	0.359721	0.409953	0.274636	0.082644	0.352902	0.547652	0.211911	0.471695	0.692867	0.457187	0.255637	0.467942	0.279828
Drosera erythrorhiza	0.710611	0.52402	0.53849	0.414347	0.331145	0.34407	0.433619	0.662952	0.451918	NA	1.35505	0.605723	NA	NA	NA	NA	NA	NA	NA	NA	NA	NA	NA	0.455043	0.457862	0.530995	0.272379	0.322285	0.214892	0.358538	0.41433	0.578975	0.287121	0.295427	0.384566	0.426085	0.398738	0.405359	0.291528	0.150075	0.398202	0.457961	0.247561	NA	0.445297	0.398852	0.122539	0.425843	0.229403
Drosera regia	0.469921	0.4031	0.390142	0.334446	0.271623	0.306368	0.345174	0.496734	0.396639	NA	1.02941	0.49891	NA	NA	NA	NA	NA	NA	NA	NA	NA	NA	NA	0.399044	0.324083	0.40981	0.175687	0.224235	0.169217	0.298362	0.31803	0.390548	0.235204	0.240368	0.275801	0.36036	0.29133	0.284871	0.180634	0.08264	0.398266	0.425009	0.211886	0.282665	0.445287	0.304742	0.122516	0.337175	0.160159
Nepenthes mirabilis	0.35931	0.265875	0.287175	0.255175	0.231825	0.275156	0.277193	NA	0.316409	0.229541	0.432914	0.440706	0.404895	0.0367985	0.210351	0.374697	0.416123	0.550377	0.37361	0.28881	0.323077	0.379479	0.347527	0.309028	0.232426	0.340464	0.144309	0.269253	0.171328	0.225386	0.247775	0.301376	0.292295	0.296783	0.207721	0.297176	0.218376	0.258734	0.139563	0.0821	0.263455	0.289286	0.133894	0.257068	0.437228	0.304097	0.07649	0.247639	0.114823
Nepenthes ventrata	0.359314	0.265957	0.293128	0.255232	0.231828	0.256935	0.277182	NA	0.338023	0.214265	0.432918	0.446836	0.41699	0.0368025	0.210996	0.379423	0.416123	0.557834	0.349509	0.269942	0.323077	0.391422	0.347525	0.314264	0.232426	0.341165	0.144312	0.269253	0.171328	0.219705	0.254056	0.301774	0.292295	0.24339	0.220604	0.291533	0.215461	0.248065	0.123268	0.0821	0.241173	0.322118	0.133894	0.257064	0.437228	0.304097	0.07649	0.247639	0.114823
Caryopteris forrestii	0.398216	0.363785	0.403559	0.370493	0.273918	0.407388	0.345172	0.527789	0.405812	0.328179	0.431729	0.526706	0.470923	0.0427205	0.334394	0.478676	0.551913	0.684801	0.462572	0.536933	0.361456	0.303497	0.41135	0.363194	0.447383	0.379421	0.120968	0.277513	0.206895	0.304274	0.327589	0.604879	0.150416	0.250673	0.231509	0.3802	0.338397	0.233449	0.245578	0.227573	0.371093	0.589336	0.211597	0.13565	0.312593	0.451657	0.137573	0.245325	0.206967
Clerodendrum colebrookianum	0.4499	0.382399	0.422388	0.40269	0.303395	0.427066	0.369405	0.54619	0.412621	0.351724	0.47981	0.515418	0.497686	0.0481335	0.307411	0.488043	0.5537	0.682563	0.519999	0.522832	0.415931	0.313916	0.484736	0.362338	0.466459	0.389357	0.120968	0.17534	0.206881	0.312691	0.351328	0.559875	0.243515	0.304294	0.235914	0.409578	0.348036	0.278757	0.227666	0.192557	0.415448	0.661746	0.211598	0.164377	0.312589	0.451657	0.076633	0.245325	0.259791
Utricularia foliosa	0.52911	0.572139	0.513623	0.457668	0.359441	0.543167	0.519739	0.827686	0.513905	0.525254	0.623824	0.723263	0.64073	0.0508345	0.393534	0.692133	0.668815	0.973667	0.592477	0.739346	0.570502	0.474313	0.566032	0.506998	0.606385	0.575669	0.21771	0.376299	0.336468	0.428002	0.489864	0.715502	0.285441	0.436982	0.382451	0.532126	0.427764	0.356745	0.449456	0.192588	0.772036	0.625723	0.411389	0.223135	0.305582	0.450334	0.165072	0.287366	0.347045
Utricularia macrorhiza	0.503745	0.527977	0.487029	0.445885	0.342928	0.505525	0.476362	0.743138	0.506641	0.478376	0.62382	0.732272	0.597435	0.0508375	0.393535	0.669793	0.626137	0.952069	0.639334	0.672049	0.584906	0.448057	0.557486	0.496825	0.614351	0.56627	0.152279	0.378239	0.295496	0.418242	0.486768	0.675647	0.285441	0.38475	0.365436	0.505891	0.422297	0.340621	0.416945	0.15949	0.772035	0.625763	0.411389	0.221388	0.305581	0.408722	0.135963	0.242505	0.324112
Utricularia gibba	0.512671	0.543866	0.524738	0.433986	0.35937	0.54674	0.451254	0.728864	0.505584	0.475294	0.663599	0.751752	0.610675	0.0535445	0.380081	0.669636	0.713707	0.939335	0.626393	0.659115	0.549771	0.475512	0.483305	0.50858	0.574914	0.60687	0.183405	0.372591	0.339751	0.431874	0.492973	0.672912	0.328452	0.359361	0.364339	0.533039	0.432455	0.375589	0.417109	0.192926	0.719034	0.65988	0.450952	0.222004	0.305581	0.499715	0.107054	0.334497	0.324107
Utricularia amethystina	0.512282	0.527614	0.489645	0.549354	0.352026	0.544884	0.449476	0.640786	0.523138	0.489294	0.798626	0.724468	0.64475	0.0562695	0.368277	0.69111	0.681216	0.899237	0.68281	0.636702	0.500328	0.372299	0.523504	0.519145	0.616	0.617178	0.152279	0.365994	0.293652	0.418648	0.443202	0.674093	0.376972	0.494598	0.331547	0.539281	0.403664	0.34715	0.417025	0.228539	0.719838	0.625066	0.372221	0.371287	0.305582	0.542283	0.196916	0.242497	0.326117
Utricularia reniformis	0.471057	0.517348	0.485539	0.471424	0.41526	0.525484	0.481374	0.68942	0.583484	0.484285	0.722484	0.635024	NA	NA	NA	NA	NA	NA	NA	NA	NA	NA	NA	0.476627	0.542664	0.520363	0.183866	0.275503	0.294399	0.403017	0.441904	0.695017	0.373789	0.442205	0.350955	0.506348	0.418098	0.355647	0.504351	0.23117	0.629783	0.66186	0.372226	0.250421	0.305582	0.500062	0.197797	0.243759	0.229114
Genlisea pygmaea	0.545673	0.52786	0.475124	0.54356	0.419156	0.565748	0.541899	0.750892	0.543071	0.519756	1.0711	0.685371	NA	NA	NA	NA	NA	NA	NA	NA	NA	NA	NA	0.52016	0.605715	0.551512	0.280559	0.326815	0.292155	0.382673	0.498674	0.68301	0.330666	0.431726	0.373827	0.567274	0.429103	0.379472	0.382735	0.192799	0.60725	0.699497	0.410756	0.257094	0.641265	0.408262	0.201451	0.199125	0.319514
Genlisea repens	0.545669	0.527855	0.472231	0.54356	0.419156	0.565748	0.541896	0.750892	0.549993	0.519756	1.0711	0.685367	NA	NA	NA	NA	NA	NA	NA	NA	NA	NA	NA	0.52016	0.605715	0.55151	0.280559	0.326815	0.247546	0.382673	0.498674	0.68301	0.330666	0.404503	0.373827	0.567274	0.434959	0.379472	0.382735	0.22669	0.607251	0.699496	0.410757	0.257094	0.641265	0.408262	0.201451	0.199125	0.296799
Genlisea filiformis	0.558155	0.540885	0.483954	0.55571	0.419158	0.565747	0.553953	0.766995	0.564116	0.527281	1.11903	0.693155	NA	NA	NA	NA	NA	NA	NA	NA	NA	NA	NA	0.515269	0.612546	0.551507	0.280559	0.279534	0.247542	0.384741	0.502878	0.678698	0.285925	0.404501	0.383709	0.587246	0.434998	0.384828	0.382734	0.192794	0.607249	0.699492	0.410754	0.257089	0.641255	0.408261	0.231358	0.19912	0.296796
Genlisea aurea	0.537594	0.532277	0.481361	0.543555	0.418888	0.640577	0.563869	0.751007	0.556759	0.519748	1.0711	0.713253	NA	NA	NA	NA	NA	NA	NA	NA	NA	NA	NA	0.521534	0.625235	0.573401	0.313108	0.279534	0.29371	0.38651	0.498983	0.657647	0.285925	0.404502	0.387784	0.576074	0.437994	0.38502	0.398773	0.192791	0.607249	0.699493	0.410754	0.257093	0.7501	0.408272	0.201446	0.19912	0.296794
Genlisea tuberosa	0.543973	0.53546	0.48447	0.531609	0.411251	0.640577	0.563869	0.772709	0.55689	0.519748	1.0711	0.72014	NA	NA	NA	NA	NA	NA	NA	NA	NA	NA	NA	0.535676	0.618476	0.573401	0.313108	0.279534	0.29371	0.390249	0.49918	0.678201	0.285925	0.431041	0.405612	0.578878	0.440918	0.390316	0.398773	0.226023	0.629439	0.699493	0.410764	0.257093	0.7501	0.408272	0.201446	0.19912	0.344261
Genlisea margaretae	0.519037	0.511614	0.467083	0.542088	0.383003	0.608625	0.544328	0.755562	0.529062	0.481331	1.17062	0.670782	NA	NA	NA	NA	NA	NA	NA	NA	NA	NA	NA	0.549746	0.587125	0.530597	0.247661	0.232187	0.247534	0.382691	0.46069	0.566649	0.331061	0.377919	0.365716	0.563272	0.440645	0.383517	0.366663	0.192786	0.675595	0.735339	0.410751	0.310804	0.654061	0.408251	0.201432	0.291746	0.274031
Genlisea violacea	0.46428	0.471856	0.46669	0.4206	0.347175	0.523784	0.454751	0.654549	0.53344	0.460574	0.866422	0.667051	NA	NA	NA	NA	NA	NA	NA	NA	NA	NA	NA	0.459526	0.48679	0.453906	0.183591	0.253313	0.301795	0.380995	0.426494	0.636155	0.33069	0.403832	0.305949	0.47213	0.448787	0.34759	0.38413	0.193147	0.609367	0.702846	0.417112	0.220332	0.305581	0.457865	0.169179	0.241556	0.323737
Pinguicula ehlersiae	0.407782	0.434377	0.402162	0.351956	0.280571	0.409221	0.376555	0.582215	0.400243	0.335137	0.49992	0.54317	NA	0.0427415	NA	NA	NA	NA	NA	0.528986	NA	0.354287	NA	0.401804	0.468156	0.433634	0.152279	0.126653	0.204985	0.306572	0.356963	0.499017	0.241094	0.389113	0.293413	0.425119	0.343944	0.283803	0.371486	0.19294	0.50984	0.664262	0.292148	0.256935	0.19751	0.453445	0.136854	0.241957	0.274287
Aloysia citrodora	0.446717	0.36727	0.37548	0.374364	0.263002	0.351195	0.34742	0.507755	0.385819	0.452731	0.481649	0.464264	0.390323	0.0482015	0.350339	0.408225	0.530175	0.602509	0.434315	0.493302	0.349571	0.265913	0.423564	0.347449	0.430581	0.384324	0.15247	0.176951	0.116074	0.2662	0.317478	0.479271	0.194694	0.30406	0.244809	0.370149	0.31543	0.260754	0.193927	0.228585	0.48403	0.588617	0.211609	0.164039	0.197516	0.456625	0.135965	0.199095	0.228225
Verbena officinalis	0.441529	0.373076	0.408847	0.401569	0.281877	0.351154	0.342464	0.507136	0.400857	0.435686	0.421203	0.492295	0.38712	0.0454835	0.363195	0.428765	0.511028	0.644537	0.446103	0.468139	0.33807	0.314903	0.44266	0.368503	0.417869	0.39486	0.120968	0.277407	0.116074	0.28155	0.335607	0.47841	0.195311	0.33081	0.222899	0.375388	0.322554	0.25987	0.210545	0.261865	0.531568	0.664831	0.211606	0.164056	0.197516	0.456625	0.106647	0.242485	0.251698
Clethra petelotii	0.324352	0.245436	0.274284	0.165164	0.235466	0.252114	0.252207	0.349364	0.267763	0.258961	0.412637	0.283104	0.372355	0.0400365	0.277634	0.345156	0.486615	0.475865	0.314965	0.382228	0.187382	0.251744	0.285841	0.29274	0.261748	0.334945	0.0896855	0.126578	0.0694285	0.199208	0.234019	0.345006	0.106493	0.275313	0.159567	0.32368	0.227314	0.205106	0.139523	0.119823	0.334037	0.219338	0.133902	0.19456	0.30556	0.373518	0.201164	0.203249	0.21669
Roridula gorgonias	0.389798	0.282409	0.288205	0.21355	0.244871	0.292127	0.275039	0.35578	0.316732	NA	0.713403	0.428559	0.355442	0.0400505	0.34126	0.382812	0.597796	0.51568	0.431774	0.495525	0.272519	0.319191	0.243631	0.340387	0.246398	0.316274	0.12092	0.176364	0.165224	0.217874	0.247431	0.48697	0.195703	0.429468	0.21666	0.312051	0.2215	0.204967	0.171653	0.049135	0.383793	0.305222	0.209955	0.250982	0.19751	0.36696	0.138248	0.245203	0.28336
Saurauia napaulensis	0.379852	0.264953	0.275643	0.200512	0.211046	0.270425	0.269873	0.255811	0.288965	NA	0.362965	0.373165	0.415387	0.0400695	0.277454	0.33108	0.526745	0.49192	0.333083	0.399751	0.252775	0.264405	0.28307	0.326079	0.231509	0.315185	0.0896725	0.126563	0.116724	0.207671	0.239024	0.301649	0.106515	0.362629	0.179669	0.301623	0.215134	0.199703	0.171729	0.016465	0.382777	0.252892	0.206159	0.250987	0.19752	0.317077	0.200659	0.160725	0.260747
Actinida venosa	0.393479	0.254478	0.283786	0.212471	0.235388	0.288988	0.267834	0.246186	0.277964	NA	0.413435	0.362296	0.406036	0.0373255	0.278248	0.342462	0.527505	0.515315	0.341949	0.391144	0.275928	0.275977	0.2749	0.30116	0.238632	0.314877	0.121315	0.177028	0.0694435	0.214616	0.241129	0.322552	0.14908	0.274482	0.177535	0.313562	0.197138	0.225759	0.155597	0.016469	0.382783	0.322536	0.17009	0.250991	0.19753	0.357393	0.231518	0.203191	0.260986
Clematoclethra scandens	0.380419	0.260953	0.290144	0.200404	0.218347	0.288988	0.285506	0.22982	0.277964	NA	0.41343	0.359484	0.410472	0.0346175	0.278777	0.341347	0.486881	0.481736	0.333054	0.386041	0.275984	0.251745	0.292025	0.306042	0.23164	0.296216	0.0896725	0.175047	0.0694435	0.202706	0.245367	0.343093	0.149201	0.27448	0.16484	0.312358	0.212015	0.215034	0.188078	0.016469	0.382789	0.322536	0.17009	0.280079	0.19753	0.357393	0.200664	0.160721	0.260985
Sarracenia alata	0.349187	0.269289	0.279822	0.224342	0.227592	0.287623	0.239109	0.268616	0.30475	0.300683	0.522065	0.361871	NA	NA	NA	NA	0.55147	NA	NA	NA	NA	NA	NA	0.307275	0.28356	0.335254	0.0896725	0.126563	0.0694525	0.204245	0.254472	0.388553	0.106508	0.302972	0.206041	0.327109	0.215107	0.221512	0.20489	0.049155	0.382659	0.288169	0.133915	0.221505	0.313758	0.274879	0.168898	0.290821	0.333645
Heliamphora minor	0.323477	0.258466	0.266699	0.224377	0.219205	0.217046	0.238678	0.227529	0.296852	0.301548	0.469636	0.35533	NA	0.0400495	0.270932	NA	NA	NA	NA	0.432852	NA	0.259279	NA	0.292383	0.268471	0.32488	0.0896725	0.175137	0.0694405	0.188899	0.238674	0.301652	0.106508	0.246896	0.176826	0.312736	0.212189	0.21605	0.205126	0.049155	0.310688	0.253305	0.133915	0.24809	0.313758	0.274879	0.168898	0.247378	0.309598
Darlingtonia californica	0.329839	0.247485	0.267065	0.212664	0.202422	0.234552	0.245011	0.256849	0.297027	0.277697	0.520978	0.338525	NA	NA	NA	NA	0.809077	NA	NA	0.396297	NA	NA	NA	0.304438	0.203386	0.296302	0.0896855	0.126594	0.0694365	0.198453	0.246211	0.322823	0.106503	0.246903	0.189799	0.304056	0.212155	0.217904	0.188323	0.049151	0.333867	0.219343	0.133914	0.221976	0.446974	0.431854	0.168849	0.290309	0.358893
Note: The carnivorous species were marked by blue color
[truncated: 30 more columns]

## Sheet: TableS4-dN
Table S3 The nonsynonymous and synonymous substitution rates of sampled species.(dN)
Species	accD	atpA	atpB	atpE	atpF	atpH	atpI	ccsA	cemA	clpP	infA	matK	ndhA	ndhB	ndhC	ndhD	ndhE	ndhF	ndhG	ndhH	ndhI	ndhJ	ndhK	petA	petB	petD	petG	petL	petN	psaA	psaB	psaC	psaI	psaJ	psbA	psbB	psbC	psbD	psbE	psbF	psbH	psbI	psbJ	psbK	psbL	psbM	psbN	psbT	psbZ
Brocchinia acuminata	0.0144025	0.009436	0.0028225	0.0215825	0.037343	1.25e-05	0.013968	0.0379685	0.036957	0.0105135	0.0059695	0.0642	0.020258	0.006422	0.0097785	0.02787	0.019961	0.0404925	0.03562	0.012306	0.02393	0.0303295	0.012743	0.012354	0.0020615	0.005686	8e-06	0.022832	3.5e-06	0.003343	0.0030565	0.011116	0.027536	0.0126855	0.002549	0.0052435	0.0019915	0.002545	1e-05	1.5e-06	0.010163	1.85e-05	0.012079	0.018491	1.4e-05	1.6e-05	5.5e-06	0.014194	0.0110325
Brocchinia hechtioides	0.0175715	0.009432	0.0037625	0.0215825	0.042228	1.25e-05	0.013968	0.0358055	0.045303	0.0105135	0.0059745	0.060679	0.022722	0.006422	0.0177655	0.029762	0.019961	0.0425255	0.047534	0.016131	0.023929	0.0268405	0.015046	0.012356	0.0020595	0.005686	1e-05	0.022832	3.5e-06	0.003343	0.0030575	0.01112	0.027536	0.0126875	0.002551	0.0061095	0.0019905	0.002545	1.2e-05	8.5e-06	0.01624	1.45e-05	0.012079	0.027477	1.5e-05	7e-06	5.5e-06	0.014195	0.0110345
Ochagavia carnea	0.0160315	0.009156	0.0056275	0.0215825	0.037334	1.65e-05	0.010298	0.0379575	0.04535	0.0105145	0.0059765	0.060999	0.022725	0.006422	0.0137165	0.03078	0.035457	0.0476165	0.0422	0.013638	0.026473	0.0233335	0.015702	0.013695	0.0041145	0.005686	7e-06	0.051356	7.5e-06	0.003343	0.0036715	0.011118	0.027537	0.0126845	0.001275	0.0043775	0.0049885	0.005957	1.4e-05	1.5e-06	0.004096	1.55e-05	0.012079	0.018491	0.011641	1.1e-05	6.5e-06	1e-05	0.0110325
Ananas comosus	0.0160305	0.009157	0.0056255	0.0215835	0.039772	1.65e-05	0.010298	0.0401025	0.039027	0.0174675	0.0059765	0.064599	0.021495	0.005487	0.0137175	0.02984	0.035428	0.0510375	0.042199	0.012365	0.026466	0.0233335	0.018035	0.013695	0.0041155	0.00569	7e-06	0.037199	2.5e-06	0.005758	0.0048845	0.011119	0.027537	0.0126845	0.002537	0.0061185	0.0049835	0.002542	1.2e-05	1.5e-06	0.004096	1.45e-05	0.012079	0.018488	1e-05	1.1e-05	6.5e-06	9e-06	0.0110325
Puya mirabilis	0.0176085	0.009433	0.0056245	0.0250565	0.03979	1.65e-05	0.010296	0.0401015	0.044269	0.0105155	0.0059745	0.061895	0.020261	0.006422	0.0137165	0.02984	0.030362	0.0519625	0.047365	0.013638	0.026473	0.0198945	0.018024	0.015052	0.0041155	0.005687	7e-06	0.037199	2.5e-06	0.004546	0.0042775	0.011118	0.027536	0.0126825	1.2e-05	0.0043755	0.0029875	0.002542	1.2e-05	1.5e-06	0.010142	1.45e-05	0.012079	0.018488	1e-05	7e-06	5.5e-06	9e-06	0.0110325
Cephalotus follicularis	0.0325035	0.016302	0.0083875	0.0355605	0.064661	2.45e-05	0.019378	0.0829995	0.061517	0.0365045	NA	0.153364	NA	NA	NA	NA	NA	NA	NA	NA	NA	NA	NA	0.024848	0.0082845	0.01414	1.8e-05	0.052621	0.0166895	0.008132	0.0079045	0.016521	0.040403	0.0126845	2.1e-05	0.0097695	0.0059145	0.002556	2.3e-05	0.0122775	0.026049	2.05e-05	0.035338	0.082769	2e-05	3.9e-05	1.35e-05	3.4e-05	0.0184065
Elaeocarpus japonicus	0.0259845	0.014576	0.0046895	0.0321365	0.059442	0.0056755	0.021172	0.0774215	0.057336	0.0532315	0.0678695	0.138371	0.038424	0.008598	0.0283225	0.062778	0.032565	0.0931475	0.061242	0.02474	0.03443	0.0234195	0.018702	0.019315	0.0082715	0.00854	1.6e-05	0.037715	0.0166845	0.006342	0.0067215	0.011135	0.052848	0.0252475	0.003822	0.0115215	0.0029795	0.002554	2.1e-05	4.5e-06	0.026126	2.55e-05	0.012091	0.064109	2e-05	2.4e-05	1.45e-05	2.8e-05	0.0110375
Sloanea sinensis	0.0260565	0.014572	0.0074825	0.0355715	0.052075	2.15e-05	0.019389	0.0710255	0.049002	0.0354915	0.0293725	0.124365	0.039649	0.007666	0.0171105	0.054741	0.037624	0.0851095	0.056053	0.027939	0.029126	0.0234195	0.016382	0.020719	0.0041355	0.005697	1.4e-05	0.037715	0.0166845	0.005141	0.0055235	0.011135	0.052839	0.0374505	0.002545	0.0097605	0.0039585	0.002554	1.8e-05	1.5e-06	0.014063	1.95e-05	0.012089	0.046011	2.4e-05	1.9e-05	1.25e-05	1.4e-05	0.0110355
Brunellia mexicana	0.0244145	0.01633	0.0083955	0.0286785	0.057131	2.25e-05	0.019382	0.0754265	0.049708	0.0316535	0.0059895	0.128259	0.041917	0.007666	0.0170805	0.061357	0.032563	0.0872395	0.069755	0.030557	0.034342	0.0269455	0.018716	0.026259	0.0041355	0.0057	1.4e-05	0.037718	0.0166775	0.005738	0.0073155	0.011135	0.04039	0.0252465	0.001287	0.0080075	0.0019975	0.002554	2e-05	4.5e-06	0.020017	1.85e-05	0.012094	0.046014	1.5e-05	2.4e-05	1.15e-05	1.4e-05	0.0110375
Brunellia trianae	0.0244145	0.01633	0.0093175	0.0321275	0.057131	2.25e-05	0.02116	0.0797335	0.049708	0.0316535	0.0059895	0.129161	0.043148	0.007666	0.0170815	0.060793	0.032563	0.0883895	0.067762	0.030559	0.034342	0.0269465	0.018716	0.024878	0.0041345	0.005701	1.7e-05	0.037718	0.0166785	0.005739	0.0073165	0.011135	0.04039	0.0252465	0.001287	0.0080075	0.0019965	0.002555	2e-05	4.5e-06	0.020017	1.95e-05	0.012094	0.046015	1.5e-05	2.4e-05	1.25e-05	1.4e-05	0.0110375
Rheum palmatum	0.0585045	0.028097	0.0170335	0.0282225	0.059644	4.25e-05	0.026624	0.12786	0.10078	0.128573	0.0551855	0.180497	0.064023	0.014229	0.0358175	0.066952	0.037625	0.123518	0.097593	0.045407	0.055434	0.0378405	0.042054	0.030261	0.0103345	0.00856	0.013296	0.038108	1.25e-05	0.009914	0.0060085	0.016526	0.103347	0.0251965	0.003803	0.0104945	0.0109605	0.005884	0.011064	1.15e-05	0.057704	2.85e-05	0.023732	0.0848	0.011428	4e-05	0.0115975	2.7e-05	0.0220085
Drosophyllum lusitanicum	0.0535545	0.019773	0.0102645	0.0422565	0.078731	2.35e-05	0.024686	0.120783	0.089448	0.0313575	0.0176785	0.165934	NA	NA	NA	NA	0.092425	NA	NA	NA	NA	0.0830665	NA	0.031415	0.0062245	0.008555	1.7e-05	0.069159	9.5e-06	0.00929	0.0077815	0.011143	0.052162	0.0375115	0.003822	0.0131375	0.0079445	0.005863	0.005519	1.45e-05	0.056592	4.75e-05	0.045756	0.092939	2.5e-05	3.7e-05	0.0115965	2.7e-05	0.0342775
Ancistrocladus tectorius	0.0465585	0.014492	0.0074745	0.0320375	0.059116	2.15e-05	0.015739	0.101138	0.06562	0.0105225	0.0290425	0.130555	0.053226	0.012342	0.0464685	0.054705	0.037636	0.0993525	0.080833	0.026553	0.044935	0.0354255	0.036974	0.025949	0.0104075	0.011417	1.8e-05	0.069432	1.05e-05	0.00751	0.0059805	0.01113	0.052157	0.0375085	0.004398	0.0096245	0.0049625	0.007521	0.005516	7.5e-06	0.06162	3.85e-05	0.012087	0.082823	3.6e-05	2.7e-05	0.0230285	2.7e-05	0.0419035
Habropetalum dawei	0.111037	0.032831	0.0175115	0.0704565	0.079833	0.0054315	0.021039	0.114636	0.131408	0.264389	0.101554	0.136639	0.055637	0.015147	0.0464745	0.064569	0.047751	0.109692	0.075934	0.032772	0.047233	0.0389965	0.036935	0.031351	0.0062255	0.017087	1.8e-05	0.069328	0.0159465	0.009876	0.0095415	0.01113	0.052161	0.0375115	0.005167	0.0113705	0.0079325	0.007514	0.005516	0.0263495	0.050634	0.0268945	0.012087	0.065342	2.7e-05	2.8e-05	0.0230315	2.8e-05	0.0567885
Dioncophyllum thollonii	0.0778275	0.031034	0.0149165	0.0558155	0.077385	0.0054305	0.025583	0.116788	0.089168	0.348137	0.0450875	0.137057	0.05564	0.017963	0.0463985	0.067317	0.042678	0.115171	0.083263	0.031632	0.047215	0.0354295	0.030093	0.029987	0.0062205	0.014268	2e-05	0.084969	1.25e-05	0.012781	0.0077605	0.016348	0.052157	0.0375115	0.005162	0.0131275	0.0099125	0.009153	0.005516	0.0145885	0.050636	0.0135115	0.012099	0.082764	3.1e-05	3.3e-05	0.0230315	3.3e-05	0.0567905
Triphyophyllum peltatum	0.101177	0.029443	0.0149335	0.0632475	0.077664	0.0054305	0.022791	0.118918	0.085331	0.318353	0.12057	0.13393	0.054223	0.015151	0.0428215	0.060803	0.042678	0.104053	0.083251	0.03277	0.047216	0.0354295	0.032362	0.034019	0.0082785	0.017088	1.8e-05	0.053686	0.0157545	0.009878	0.0071695	0.01113	0.064657	0.0375115	0.005169	0.0113735	0.0109155	0.009156	0.005516	0.0145885	0.056481	0.0269205	0.012087	0.065336	3.1e-05	2.8e-05	0.0230315	2.8e-05	0.0567905
Dionaea muscipula	0.152568	0.046266	0.0274125	0.0664155	0.153919	0.0167555	0.037452	0.172956	0.123741	NA	0.205422	0.206111	NA	NA	NA	NA	NA	NA	NA	NA	NA	NA	NA	0.034204	0.0125105	0.025983	0.013296	0.08429	2.25e-05	0.015891	0.0181875	0.02705	0.087788	0.0251955	0.011412	0.0158425	0.0089545	0.005886	0.010984	0.0242905	0.063605	0.0272735	0.023345	0.181008	2.7e-05	6e-05	0.0233825	4.2e-05	0.0425465
Aldrovanda vesiculosa	0.0706325	0.044447	0.0264315	0.0596825	0.118679	0.0167505	0.03	0.180142	0.117283	NA	0.137061	0.21376	NA	NA	NA	NA	NA	NA	NA	NA	NA	NA	NA	0.036833	0.0166135	0.014232	0.014058	0.069059	1.85e-05	0.017634	0.0126105	0.021791	0.08769	0.0373755	0.006321	0.0149065	0.0089245	0.009219	0.011004	0.0121985	0.057313	0.0137375	0.058276	0.2057	0.011536	2.7e-05	0.0115985	3.3e-05	0.0267195
Drosera rotundifolia	0.141624	0.067264	0.0481255	0.0977845	0.154344	0.0167565	0.039463	0.22075	0.167066	NA	0.201022	0.263393	NA	NA	NA	NA	NA	NA	NA	NA	NA	NA	NA	0.0523	0.0207875	0.034897	3e-05	0.115124	0.0316585	0.025344	0.0211155	0.038513	0.111808	0.0251975	0.015079	0.0211995	0.0234395	0.012418	0.027351	0.0121905	0.075525	0.0405075	0.058683	0.210795	3.7e-05	0.02663	0.0232305	4.6e-05	0.0824775
Drosera erythrorhiza	0.257166	0.057182	0.0934285	0.0804175	0.158541	0.0167525	0.038822	0.212551	0.156798	NA	0.172388	0.234334	NA	NA	NA	NA	NA	NA	NA	NA	NA	NA	NA	0.042544	0.0208015	0.028813	3e-05	0.083821	2.35e-05	0.020009	0.0174895	0.021788	0.138167	0.0373185	0.011337	0.0139695	0.0130095	0.007497	0.016352	0.0121975	0.102284	0.0272385	0.034724	NA	2.2e-05	0.01328	0.0354125	4.2e-05	0.0495705
Drosera regia	0.0631595	0.043488	0.0264755	0.0800975	0.111998	0.0167485	0.029933	0.159395	0.108797	NA	0.123673	0.166975	NA	NA	NA	NA	NA	NA	NA	NA	NA	NA	NA	0.03139	0.0145755	0.01713	2e-05	0.084355	1.75e-05	0.016449	0.0095985	0.021769	0.076023	0.0251945	0.007566	0.0104965	0.0069485	0.004227	0.005525	0.0121905	0.051079	0.0137375	0.034789	0.171858	2.2e-05	0.013271	0.0115985	3.3e-05	0.0267125
Nepenthes mirabilis	0.0386675	0.013635	0.0112885	0.0424285	0.064528	3.15e-05	0.021103	NA	0.071711	0.0198035	0.0290975	0.137671	0.054592	0.01417	0.0436685	0.067398	0.058535	0.113629	0.088465	0.036571	0.042136	0.0389425	0.037032	0.025963	0.0083025	0.022815	1.7e-05	0.053696	1.75e-05	0.010481	0.0059825	0.01113	0.052167	0.0251985	0.0038	0.0113795	0.0059495	0.005864	0.00552	7.5e-06	0.050937	0.0133595	0.012081	0.101776	2.7e-05	3.1e-05	0.0231365	2.4e-05	0.0267975
Nepenthes ventrata	0.0370975	0.014503	0.0131485	0.0424285	0.066929	3.05e-05	0.021103	NA	0.069646	0.0221225	0.0401955	0.139596	0.054579	0.013239	0.0436685	0.068268	0.058535	0.11735	0.090614	0.037852	0.042136	0.0389435	0.041519	0.024603	0.0083025	0.019989	1.7e-05	0.053696	1.75e-05	0.009889	0.0065815	0.01113	0.052167	0.0251935	0.003801	0.0122555	0.0069435	0.005863	0.005519	7.5e-06	0.044927	3.45e-05	0.01208	0.092819	2.7e-05	3.1e-05	0.0231365	2.4e-05	0.0267975
Clerodendrum colebrookianum	0.0493025	0.016866	0.0084675	0.0383205	0.047384	4.35e-05	0.024933	0.104945	0.086556	0.0151085	0.0289035	0.172546	0.056934	0.01263	0.0314735	0.071015	0.066636	0.118274	0.08427	0.026884	0.072977	0.0446205	0.048281	0.039657	0.0041295	0.011376	1.6e-05	0.066422	2.05e-05	0.006944	0.0059875	0.011155	0.063776	0.0377185	0.002571	0.0071525	0.0089055	0.046008	0.005528	0.0122255	0.035852	6.65e-05	0.012087	0.063139	2.4e-05	4.4e-05	0.0231855	2.3e-05	0.0413295
Caryopteris forrestii	0.0426105	0.01446	0.0075235	0.0415105	0.048589	4.15e-05	0.021264	0.120491	0.076302	0.0151055	0.0175735	0.169793	0.062618	0.0117	0.0424015	0.070149	0.056872	0.122318	0.079899	0.030737	0.064798	0.0376355	0.043714	0.03712	0.0041275	0.008537	1.6e-05	0.052505	0.0176345	0.007539	0.0071735	0.01116	0.052004	0.0377155	0.002583	0.0080415	0.0089315	0.004222	0.00553	0.0122295	0.041938	5.85e-05	0.012087	0.099014	1.9e-05	4.4e-05	0.0231915	2.3e-05	0.0414795
Genlisea violacea	0.0527795	0.024995	0.0152575	0.0585805	0.092851	5.35e-05	0.032617	0.16668	0.124768	0.0457415	0.0176165	0.257415	NA	NA	NA	NA	NA	NA	NA	NA	NA	NA	NA	0.052263	0.0082585	0.017066	2.2e-05	0.088653	2.95e-05	0.012363	0.0137725	0.011162	0.10082	0.0497265	0.002589	0.0187075	0.0079455	0.009226	0.011009	0.0122255	0.103319	7.05e-05	0.012107	0.045333	1.5e-05	4.5e-05	0.0232495	3.1e-05	0.0637545
Genlisea margaretae	0.0525895	0.030247	0.0199815	0.0653155	0.097937	6.25e-05	0.049016	0.206843	0.150247	0.0576615	0.0176465	0.280733	NA	NA	NA	NA	NA	NA	NA	NA	NA	NA	NA	0.059335	0.0062025	0.017055	2.8e-05	0.111843	2.35e-05	0.012971	0.0151765	0.016419	0.112818	0.0497235	0.005143	0.0206475	0.0069425	0.010933	0.011008	0.0122255	0.09748	0.0132825	0.012108	0.093074	3.3e-05	4e-05	0.0116025	3.7e-05	0.0486675
Genlisea filiformis	0.0575955	0.026797	0.0156085	0.0653545	0.119593	5.95e-05	0.047445	0.215181	0.155892	0.0553735	0.0176435	0.299017	NA	NA	NA	NA	NA	NA	NA	NA	NA	NA	NA	0.05797	0.0103845	0.014228	2.9e-05	0.11185	2.35e-05	0.012967	0.0139665	0.016431	0.124604	0.0497285	0.005144	0.0215625	0.0069425	0.009261	0.022212	0.0122255	0.091376	7.15e-05	0.01211	0.063555	3.2e-05	4e-05	0.0116065	2.8e-05	0.0484395
Genlisea repens	0.0559135	0.02508	0.0156075	0.0653535	0.11713	6.05e-05	0.045625	0.212987	0.151573	0.0553725	0.0176425	0.293658	NA	NA	NA	NA	NA	NA	NA	NA	NA	NA	NA	0.059356	0.0103835	0.017023	3.1e-05	0.111853	2.35e-05	0.012967	0.0127615	0.016431	0.124608	0.0497305	0.005143	0.0215575	0.0069425	0.007577	0.022212	0.0122285	0.091376	7.15e-05	0.01211	0.063555	3.2e-05	4e-05	0.0116045	2.7e-05	0.0411885
Genlisea pygmaea	0.0542635	0.02508	0.0156075	0.0653535	0.11713	6.05e-05	0.043803	0.212987	0.147428	0.0553725	0.0176425	0.291869	NA	NA	NA	NA	NA	NA	NA	NA	NA	NA	NA	0.059356	0.0103835	0.014228	3.3e-05	0.111853	2.75e-05	0.012967	0.0127615	0.016431	0.124608	0.0497315	0.005143	0.0215575	0.0069415	0.007577	0.022213	0.0122255	0.091376	7.25e-05	0.01211	0.063555	3.2e-05	4e-05	0.0116055	2.7e-05	0.0411905
Genlisea tuberosa	0.0575625	0.026792	0.0173985	0.0687025	0.117031	6.65e-05	0.045626	0.209268	0.15999	0.0576425	0.0176405	0.292726	NA	NA	NA	NA	NA	NA	NA	NA	NA	NA	NA	0.059354	0.0082975	0.01423	0.013452	0.11185	2.85e-05	0.014172	0.0134055	0.016431	0.124604	0.0497275	0.005146	0.0197555	0.0098985	0.007579	0.022213	0.0122285	0.091378	7.25e-05	0.023541	0.072595	3.7e-05	0.013514	0.0116025	2.8e-05	0.0411935
Genlisea aurea	0.0575625	0.026792	0.0164615	0.0687035	0.117032	6.65e-05	0.045626	0.212782	0.162077	0.0576425	0.0176405	0.291818	NA	NA	NA	NA	NA	NA	NA	NA	NA	NA	NA	0.059353	0.0082985	0.01423	0.013454	0.11185	2.85e-05	0.013569	0.0134055	0.016429	0.124604	0.0497265	0.005145	0.0197545	0.0098985	0.007579	0.022212	0.0122255	0.091376	7.15e-05	0.01211	0.072595	3.7e-05	0.013515	0.0116025	2.8e-05	0.0411885
Utricularia amethystina	0.0806205	0.024507	0.0171365	0.0551725	0.087513	0.0055075	0.034299	0.191917	0.14758	0.0488285	0.0290335	0.270148	0.09004	0.015448	0.0662445	0.09751	0.078367	0.196528	0.134537	0.058346	0.093985	0.0552775	0.068118	0.055088	0.0082555	0.017054	2.5e-05	0.081066	2.95e-05	0.016326	0.0157875	0.021821	0.12538	0.0497325	0.003847	0.0233305	0.0088985	0.005908	0.011014	0.0122295	0.079291	6.45e-05	0.012103	0.045216	1.5e-05	5.3e-05	0.0471945	3.1e-05	0.0557365
Utricularia reniformis	0.0730945	0.026729	0.0162375	0.0618875	0.097443	0.0055385	0.039826	0.188318	0.127308	0.0466955	0.0176015	0.2827	NA	NA	NA	NA	NA	NA	NA	NA	NA	NA	NA	0.060662	0.0082805	0.014243	0.013245	0.09543	2.95e-05	0.015988	0.0161895	0.016472	0.125551	0.0620145	0.005131	0.0215575	0.0089185	0.00591	0.022106	0.0122295	0.091654	6.75e-05	0.022952	0.062868	1.5e-05	4.9e-05	0.0353435	3.2e-05	0.0561205
Utricularia foliosa	0.0706455	0.025401	0.0190195	0.0483415	0.089893	5.65e-05	0.032409	0.179714	0.130385	0.0483855	0.0286215	0.278404	0.072662	0.017311	0.0656215	0.104838	0.081609	0.198464	0.129894	0.053814	0.088384	0.0552535	0.068178	0.057825	0.0145295	0.014114	3.2e-05	0.081065	3.25e-05	0.015388	0.0149925	0.03275	0.113383	0.0497315	0.003858	0.0215365	0.0089085	0.010059	0.011016	0.0122255	0.091815	6.65e-05	0.023131	0.062805	2e-05	4.4e-05	0.0353395	3.6e-05	0.0411935
Utricularia macrorhiza	0.0722825	0.024532	0.0201365	0.0516905	0.085055	5.35e-05	0.030614	0.173633	0.128336	0.0483815	0.0175915	0.272108	0.076356	0.01544	0.0620065	0.098697	0.081605	0.196658	0.127376	0.055161	0.118125	0.0552505	0.070516	0.056453	0.0103685	0.016825	2.5e-05	0.081065	2.85e-05	0.01599	0.0161825	0.038216	0.113383	0.0497235	0.003857	0.0233015	0.0089075	0.008406	0.011013	0.0122225	0.091815	0.0132715	0.023131	0.036353	2.1e-05	4e-05	0.0353365	3.1e-05	0.0411915
Utricularia gibba	0.0722955	0.02452	0.0237295	0.0483395	0.092389	5.65e-05	0.034267	0.177714	0.136683	0.0483245	0.0175955	0.27148	0.082606	0.017305	0.0620055	0.102998	0.086529	0.19229	0.130008	0.055739	0.096645	0.0517665	0.072851	0.05507	0.0124525	0.011395	0.013369	0.081065	3.25e-05	0.016593	0.0161775	0.016469	0.125717	0.0497235	0.005116	0.0224395	0.0089095	0.007705	0.011013	0.0122255	0.09165	6.75e-05	0.034145	0.053985	2e-05	4.9e-05	0.0353345	4.1e-05	0.0411915
Pinguicula ehlersiae	0.0473835	0.023918	0.0190945	0.0483855	0.062596	4.25e-05	0.028594	0.136014	0.099738	0.0695165	0.0175795	0.203184	NA	0.014508	NA	NA	NA	NA	NA	0.051479	NA	0.0672825	NA	0.041174	0.0144565	0.008542	1.9e-05	0.066702	1.95e-05	0.008736	0.0107865	0.016671	0.100878	0.0501515	0.002575	0.0116555	0.0079095	0.005902	0.011008	0.0122255	0.041916	6.65e-05	0.034186	0.045179	1e-05	4.5e-05	0.0231955	0.014017	0.0485425
Verbena officinalis	0.187809	0.024805	0.0132545	0.0349105	0.053087	3.75e-05	0.026899	0.100322	0.077774	0.438051	0.0660995	0.16187	0.053204	0.014516	0.0352535	0.069759	0.056913	0.127828	0.088075	0.033663	0.059012	0.0518795	0.034681	0.03821	0.0144215	0.011416	1.6e-05	0.052505	1.35e-05	0.008143	0.0083725	0.016587	0.05201	0.0507185	0.001296	0.0062465	0.0098835	0.0059	0.016518	0.0243585	0.04195	6.65e-05	0.022956	0.090028	0.01169	4.5e-05	0.0231625	2.7e-05	0.0262115
Aloysia citrodora	0.235289	0.025544	0.0152195	0.0316225	0.058075	3.75e-05	0.025038	0.103556	0.08405	0.453004	0.0175935	0.1572	0.054361	0.013574	0.0394355	0.065143	0.052079	0.126532	0.08736	0.029682	0.053628	0.0482695	0.032391	0.030205	0.0082405	0.011396	0.013263	0.066713	1.35e-05	0.008144	0.0089755	0.011147	0.064048	0.0507165	0.001298	0.0053565	0.0059495	0.005899	0.005525	0.0122295	0.047926	5.85e-05	0.022956	0.07207	0.01169	0.026358	0.0231655	2.3e-05	0.0414455
Clethra petelotii	0.0228625	0.012696	0.0204515	0.0350395	0.047289	2.45e-05	0.028714	0.1242	0.062965	0.0173225	0.0059875	0.109878	0.040005	0.009824	0.0385615	0.047801	0.037448	0.0764805	0.073946	0.020211	0.03196	0.0375745	0.03233	0.023329	0.0081875	0.008533	0.012977	0.037743	7.5e-06	0.007523	0.0047895	0.011134	0.064303	0.0371155	0.003841	0.0062605	0.0059505	0.00422	0.00552	1.35e-05	0.023947	2.25e-05	0.023398	0.036321	1.4e-05	3.7e-05	0.0116025	1.8e-05	0.0184755
Heliamphora minor	0.0309335	0.013309	0.0174295	0.0417245	0.047266	2.35e-05	0.032348	0.0875755	0.079304	0.0173425	0.0176355	0.126572	NA	0.013547	0.0637205	NA	NA	NA	NA	0.123884	NA	0.0714265	NA	0.022391	0.0102245	0.008532	1.9e-05	0.053797	8.5e-06	0.006919	0.0071965	0.01113	0.064303	0.0251925	0.002557	0.0062615	0.0069235	0.005876	0.005527	0.0122705	0.023945	2.65e-05	0.034883	0.027536	1.5e-05	2.8e-05	0.0116025	2.4e-05	0.0187475
Sarracenia alata	0.0341635	0.014162	0.0192815	0.0417315	0.057158	2.95e-05	0.032348	0.0960535	0.076346	0.0196215	0.0290695	0.133973	NA	NA	NA	NA	0.07282	NA	NA	NA	NA	NA	NA	0.026456	0.0102265	0.008533	1.9e-05	0.022845	0.0160305	0.006918	0.0071975	0.016381	0.064303	0.0251975	0.001295	0.0080495	0.0049625	0.005877	0.005527	0.0122705	0.023952	3.05e-05	0.034883	0.045564	2e-05	2.8e-05	0.0116025	2.9e-05	0.0262265
Darlingtonia californica	0.0325725	0.015875	0.0178265	0.0417465	0.057237	2.35e-05	0.034182	0.106011	0.069889	0.0173335	0.0291665	0.129391	NA	NA	NA	NA	0.19991	NA	NA	0.036876	NA	NA	NA	0.026021	0.0102185	0.008529	0.013034	0.053352	8.5e-06	0.008705	0.0077945	0.016338	0.064303	0.0371555	0.001293	0.0089455	0.0069345	0.005877	0.005525	0.0122705	0.029725	2.45e-05	0.034881	0.027533	1.9e-05	4.4e-05	0.0116025	2.8e-05	0.0110595
Roridula gorgonias	0.127294	0.044617	0.0336825	0.0626965	0.09653	0.0114335	0.035942	0.107991	0.097883	NA	0.139664	0.142797	0.038855	0.013557	0.0463695	0.050501	0.057236	0.103728	0.099337	0.03337	0.023948	0.0514895	0.030059	0.02468	0.0122625	0.014153	1.6e-05	0.022846	0.0163615	0.008116	0.0059855	0.011149	0.08944	0.0495815	0.005105	0.0133815	0.0069325	0.005893	0.005524	0.0122895	0.035409	0.0210765	0.023408	0.053589	1e-05	0.025935	0.0115995	0.014385	0.0259955
Saurauia napaulensis	0.0826475	0.035812	0.0353375	0.0485785	0.065178	2.65e-05	0.034207	0.0893765	0.079712	NA	0.0059925	0.119214	0.033885	0.011677	0.0347755	0.060685	0.042352	0.0930545	0.068852	0.024032	0.037232	0.0376055	0.027873	0.024653	0.0122525	0.008531	1.5e-05	0.022845	1.25e-05	0.010576	0.0106945	0.01113	0.076366	0.0369595	0.00256	0.0116185	0.0088945	0.005897	0.005524	3.5e-06	0.023952	0.0133415	0.046755	0.053533	1e-05	3.1e-05	1.80858	2e-05	0.0185065
Clematoclethra scandens	0.0858905	0.033485	0.0312185	0.0451895	0.06949	2.95e-05	0.032361	0.0937065	0.083831	NA	0.0059975	0.112645	0.039983	0.011677	0.0347535	0.058913	0.042348	0.0895685	0.071431	0.021484	0.037253	0.0411035	0.027855	0.02465	0.0122585	0.008529	1.7e-05	0.02285	8.5e-06	0.008704	0.0096335	0.011134	0.07637	0.0369515	0.00256	0.0089445	0.0079135	0.005899	0.005526	3.5e-06	0.035596	3.45e-05	0.023407	0.053536	0.01175	3.6e-05	0.0116065	2.1e-05	0.0110535
Actinida venosa	0.0858815	0.039068	0.0293725	0.0451905	0.071956	2.95e-05	0.034199	0.0957745	0.081774	NA	0.0176365	0.118695	0.039993	0.011677	0.0311935	0.057994	0.042352	0.0886045	0.07394	0.021484	0.037253	0.0446085	0.030137	0.023299	0.0142915	0.008531	1.8e-05	0.02285	8.5e-06	0.006922	0.0100535	0.011132	0.07637	0.0369515	0.001293	0.0107235	0.0059465	0.004222	0.005524	3.5e-06	0.023952	3.45e-05	0.023407	0.053533	0.01175	3.5e-05	0.0116095	2.4e-05	0.0110535
Note: The carnivorous species were marked by blue color
[truncated: 30 more columns]

## Sheet: TableS5
Table S5. Substitution rate change test for each protein-coding gene of nine carnivorous and non-carnivorous pairs
	Cephalotaceae		Bromeliaceae		Droseraceae		Drosophyllaceae		Nepenthaceae		Dioncophyllaceae		Lentibulariaceae		Roridulaceae		Sarraceniaceae
Genes	D-value	Siginicant	D-value	Siginicant	D-value	Siginicant	D-value	Siginicant	D-value	Siginicant	D-value	Siginicant	D-value	Siginicant	D-value	Siginicant	D-value	Siginicant
accD	36.82	Significant	17.8	Significant	253.6	Significant	63.58	Significant	80.48	Significant	42.72	Significant	157.2	Significant	269.92	Significant	111.48	Significant
atpA	33.26	Significant	16.1	Significant	32.52	Significant	51.88	Significant	37.76	Significant	16.42	Significant	38.16	Significant	61.18	Significant	47.9	Significant
atpB	28.46	Significant	15.94	Significant	86.42	Significant	43.6	Significant	25.68	Significant	11.54	Significant	31.56	Significant	57.84	Significant	26.26	Significant
atpE	4.808	Non-significant	0.916	Non-significant	7.32	Significant	8.16	Significant	7.82	Significant	2.04	Non-significant	8.42	Significant	14.968	Significant	2.158	Non-significant
atpF	9.32	Significant	2.94	Non-significant	22.1	Significant	20.02	Significant	9.12	Significant	2.52	Non-significant	35.12	Significant	28.34	Significant	2.88	Non-significant
atpH	4.54	Non-significant	1.02	Non-significant	2.514	Non-significant	2.402	Non-significant	1.216	Non-significant	1.58	Non-significant	8.452	Significant	6.932	Significant	1.178	Non-significant
atpI	6.5	Significant	5.44	Non-significant	28.48	Significant	15.3	Significant	10.96	Significant	4.64	Non-significant	41.34	Significant	19.78	Significant	6.42	Significant
ccsA	39.56	Significant	6.84	Significant	50.98	Significant	60.22	Significant	NA	NA	15.04	Significant	101.08	Significant	71.44	Significant	15.78	Significant
cemA	15.46	Significant	7.34	Significant	5.56	Non-significant	21.46	Significant	25.68	Significant	9.56	Significant	66.3	Significant	37.26	Significant	14.66	Significant
clpP	9.4	Significant	1.5	Non-significant	NA	NA	12.76	Significant	84.38	Significant	0.3	Non-significant	143.1	Significant	NA	NA	16.26	Significant
infA	NA	NA	1.508	Non-significant	14.42	Significant	1.328	Non-significant	17.768	Significant	0.25	Non-significant	4.572	Non-significant	25.662	Significant	17.912	Significant
matK	56.92	Significant	20.66	Significant	114.46	Significant	126.44	Significant	42.08	Significant	27.28	Significant	209.48	Significant	105	Significant	15.56	Significant
ndhA	NA	NA	12.72	Significant	NA	NA	NA	NA	20.46	Significant	11.86	Significant	NA	NA	55.28	Significant	NA	NA
ndhB	NA	NA	12.1	Significant	NA	NA	NA	NA	12.02	Significant	3.94	Non-significant	7.16	Significant	28.2	Significant	29.84	Significant
ndhC	NA	NA	4.788	Non-significant	NA	NA	NA	NA	3.938	Non-significant	2.428	Non-significant	NA	NA	16.636	Significant	16.598	Significant
ndhD	NA	NA	19.82	Significant	NA	NA	NA	NA	40.96	Significant	20.86	Significant	NA	NA	81.26	Significant	NA	NA
ndhE	NA	NA	1.382	Non-significant	NA	NA	16.734	Significant	1.894	Non-significant	2.246	Non-significant	NA	NA	14.45	Significant	64.792	Significant
ndhF	NA	NA	22.9	Significant	NA	NA	NA	NA	89.1	Significant	41.84	Significant	NA	NA	141.92	Significant	NA	NA
ndhG	NA	NA	8	Significant	NA	NA	NA	NA	5.26	Non-significant	3.7	Non-significant	NA	NA	27.7	Significant	NA	NA
ndhH	NA	NA	15.18	Significant	NA	NA	NA	NA	22.92	Significant	11.66	Significant	116.76	Significant	55.2	Significant	118.84	Significant
ndhI	NA	NA	3.28	Non-significant	NA	NA	NA	NA	11.16	Significant	4.26	Non-significant	NA	NA	17	Significant	NA	NA
ndhJ	NA	NA	3.378	Non-significant	NA	NA	22.76	Significant	3.96	Non-significant	3.26	Non-significant	23.08	Significant	19.18	Significant	37.46	Significant
ndhK	NA	NA	6.66	Significant	NA	NA	NA	NA	5.8	Non-significant	5.94	Non-significant	NA	NA	20.72	Significant	NA	NA
petA	17.1	Significant	6.46	Significant	32.18	Significant	37.82	Significant	16.3	Significant	9.78	Significant	45.36	Significant	31.76	Significant	7.08	Significant
petB	8.92	Significant	6.26	Significant	27.64	Significant	13.4	Significant	12.82	Significant	4.54	Non-significant	12.9	Significant	17.56	Significant	3.16	Non-significant
petD	5.48	Non-significant	0.8	Non-significant	24.36	Significant	12.14	Significant	4.58	Non-significant	3.9	Non-significant	20.04	Significant	18.02	Significant	12.7	Significant
petG	0.616	Non-significant	0.482	Non-significant	3.194	Non-significant	1.55	Non-significant	1.248	Non-significant	0.548	Non-significant	5.592	Non-significant	1.89	Non-significant	0.592	Non-significant
petL	2.614	Non-significant	0.148	Non-significant	1.018	Non-significant	0.188	Non-significant	2.98	Non-significant	1.1	Non-significant	2.794	Non-significant	1.49	Non-significant	2.712	Non-significant
petN	3.056	Non-significant	0.154	Non-significant	0.504	Non-significant	0.266	Non-significant	1.928	Non-significant	0.242	Non-significant	5.906	Non-significant	3.422	Non-significant	0.164	Non-significant
psaA	24.6	Significant	16.16	Significant	64.5	Significant	55.12	Significant	34.24	Significant	14.94	Significant	35.6	Significant	46.76	Significant	27.76	Significant
psaB	24.7	Significant	20.54	Significant	64.96	Significant	48.1	Significant	29.72	Significant	16.22	Significant	57.1	Significant	43.78	Significant	45.74	Significant
psaC	0.816	Non-significant	3.53	Non-significant	16.2	Significant	6.838	Significant	1.678	Non-significant	1.832	Non-significant	9.476	Significant	9.58	Significant	5.536	Non-significant
psaI	1.904	Non-significant	0.646	Non-significant	3.034	Non-significant	1.132	Non-significant	1.524	Non-significant	0.45	Non-significant	2.804	Non-significant	3.662	Non-significant	2.696	Non-significant
psaJ	1.26	Non-significant	1.832	Non-significant	5.036	Non-significant	3.27	Non-significant	2.818	Non-significant	0.756	Non-significant	8.222	Significant	10.364	Significant	0.47	Non-significant
psbA	9.2	Significant	9.94	Significant	27.8	Significant	23.38	Significant	12.88	Significant	5.58	Non-significant	48.54	Significant	31.96	Significant	11.1	Significant
psbB	25.88	Significant	12.16	Significant	48.48	Significant	39.28	Significant	24.28	Significant	10.22	Significant	80.1	Significant	50.82	Significant	21.82	Significant
psbC	16.12	Significant	14.1	Significant	60.12	Significant	34.6	Significant	18.98	Significant	6.98	Significant	30.28	Significant	32.06	Significant	12.76	Significant
psbD	7.7	Significant	8.18	Significant	26.54	Significant	23.32	Significant	12.1	Significant	5.92	Non-significant	17.84	Significant	23.6	Significant	12.26	Significant
psbE	1.932	Non-significant	2.654	Non-significant	23.664	Significant	2.958	Non-significant	1.208	Non-significant	0.868	Non-significant	4.678	Non-significant	2.856	Non-significant	1.302	Non-significant
psbF	0.692	Non-significant	2.548	Non-significant	1.614	Non-significant	1.572	Non-significant	2.15	Non-significant	0.668	Non-significant	0.214	Non-significant	3.212	Non-significant	1.748	Non-significant
psbH	2.168	Non-significant	1.382	Non-significant	8.648	Significant	3.834	Non-significant	4.14	Non-significant	2.06	Non-significant	4.85	Non-significant	7.928	Significant	3.28	Non-significant
psbI	0	Non-significant	0.928	Non-significant	1.69	Non-significant	2.54	Non-significant	0.278	Non-significant	0.526	Non-significant	0.622	Non-significant	6.5	Significant	0.684	Non-significant
psbJ	1.214	Non-significant	1.556	Non-significant	2.162	Non-significant	3.198	Non-significant	3.05	Non-significant	0.564	Non-significant	6.87	Significant	2.898	Non-significant	6.086	Significant
psbK	7.538	Significant	1.654	Non-significant	8.072	Significant	3.132	Non-significant	4.724	Non-significant	1.93	Non-significant	9.682	Significant	8.678	Significant	3.308	Non-significant
psbL	0.252	Non-significant	0.128	Non-significant	60.576	Significant	6.756	Significant	1.406	Non-significant	0.64	Non-significant	0.57	Non-significant	1.588	Non-significant	3.414	Non-significant
psbM	1.898	Non-significant	0.706	Non-significant	7.496	Significant	1.604	Non-significant	1.318	Non-significant	0.382	Non-significant	3.278	Non-significant	4.996	Non-significant	3.276	Non-significant
psbN	0.826	Non-significant	0.71	Non-significant	2.692	Non-significant	1.528	Non-significant	1.532	Non-significant	0.656	Non-significant	3.7	Non-significant	22.2	Significant	1.416	Non-significant
psbT	2.832	Non-significant	0.474	Non-significant	4.234	Non-significant	1.644	Non-significant	1.618	Non-significant	0.41	Non-significant	2.236	Non-significant	4.596	Non-significant	3.528	Non-significant
psbZ	1.662	Non-significant	2.47	Non-significant	3.632	Non-significant	4.32	Non-significant	4.646	Non-significant	1.664	Non-significant	4.626	Non-significant	5.762	Non-significant	4.972	Non-significant
rbcL	15.44	Significant	8.28	Significant	66.44	Significant	38.74	Significant	21.18	Significant	9.38	Significant	26.42	Significant	38.92	Significant	26.48	Significant
rpl14	4.746	Non-significant	3.09	Non-significant	7.38	Significant	10.566	Significant	9.138	Significant	2.924	Non-significant	9.48	Significant	13.762	Significant	6.136	Significant
rpl16	3.56	Non-significant	7.496	Significant	30.96	Significant	10.22	Significant	7.38	Significant	2.48	Non-significant	28.6	Significant	18.942	Significant	7.74	Significant
rpl2	2.2	Non-significant	5.06	Non-significant	132.28	Significant	10.66	Significant	8.08	Significant	2.16	Non-significant	7.62	Significant	23.62	Significant	47.88	Significant
rpl20	9.538	Significant	1.668	Non-significant	31.36	Significant	25.98	Significant	18.44	Significant	14.6	Significant	12.16	Significant	37.3	Significant	26.98	Significant
rpl22	16.64	Significant	3.092	Non-significant	83.56	Significant	46.26	Significant	10.5	Significant	9.84	Significant	57.5	Significant	31.84	Significant	12.2	Significant
rpl23	0.944	Non-significant	1.8	Non-significant	41.76	Significant	0.53	Non-significant	7.008	Significant	1.278	Non-significant	12.272	Significant	0.994	Non-significant	15.642	Significant
rpl32	NA	NA	0.872	Non-significant	54.302	Significant	8.24	Significant	3.37	Non-significant	1.562	Non-significant	11.52	Significant	4.87	Non-significant	7.516	Significant
rpl33	4.12	Non-significant	1.618	Non-significant	6.336	Significant	5.472	Non-significant	2.57	Non-significant	1.828	Non-significant	10.06	Significant	5.674	Non-significant	11.674	Significant
rpl36	0.16	Non-significant	0.798	Non-significant	10.004	Significant	1.588	Non-significant	3.396	Non-significant	0.272	Non-significant	5.792	Non-significant	5.56	Non-significant	0.834	Non-significant
rpoA	22.02	Significant	18.34	Significant	56.74	Significant	46.34	Significant	23.26	Significant	12.98	Significant	57.18	Significant	109.1	Significant	18.68	Significant
rpoB	56.72	Significant	37.62	Significant	176.6	Significant	119.24	Significant	64.22	Significant	27.64	Significant	69.4	Significant	137.2	Significant	20.66	Significant
rpoC1	42.08	Significant	26.6	Significant	203.16	Significant	63.38	Significant	27.38	Significant	12.56	Significant	80.3	Significant	95.88	Significant	21.04	Significant
rpoC2	108	Significant	51.08	Significant	216.6	Significant	207.2	Significant	87.6	Significant	45.2	Significant	289.2	Significant	194.9	Significant	38.8	Significant
rps11	4.44	Non-significant	5.654	Non-significant	507	Significant	10.22	Significant	11.82	Significant	2.94	Non-significant	17.4	Significant	42.26	Significant	18.96	Significant
rps12	3.302	Non-significant	2.384	Non-significant	20.06	Significant	3.542	Non-significant	6.634	Significant	0.796	Non-significant	6.01	Significant	12.14	Significant	3.17	Non-significant
rps14	2.174	Non-significant	1.794	Non-significant	18.06	Significant	8.248	Significant	2.224	Non-significant	1.364	Non-significant	17.62	Significant	8.912	Significant	8.36	Significant
rps15	8.4	Significant	0.516	Non-significant	18.82	Significant	13.04	Significant	4.862	Non-significant	4.374	Non-significant	56.34	Significant	18.65	Significant	13.282	Significant
rps16	18.268	Significant	0.678	Non-significant	30.98	Significant	6.698	Significant	2.286	Non-significant	3.082	Non-significant	11.68	Significant	6.294	Significant	10.722	Significant
rps18	4.674	Non-significant	2.116	Non-significant	75.36	Significant	3.708	Non-significant	13.434	Significant	3.522	Non-significant	9.24	Significant	26.196	Significant	3.654	Non-significant
rps19	3.582	Non-significant	1.116	Non-significant	25.36	Significant	3.49	Non-significant	5.314	Non-significant	1.694	Non-significant	20.28	Significant	22.682	Significant	2.606	Non-significant
rps2	13.16	Significant	10.04	Significant	135.12	Significant	11.64	Significant	6.9	Significant	0.92	Non-significant	24.68	Significant	32.38	Significant	21.62	Significant
rps3	16.18	Significant	6.84	Significant	64.36	Significant	23.1	Significant	12.88	Significant	6.28	Significant	79.54	Significant	34.2	Significant	40.7	Significant
rps4	9.16	Significant	6.82	Significant	71.72	Significant	16.4	Significant	7.44	Significant	5.72	Non-significant	12.16	Significant	17.5	Significant	11.34	Significant
rps7	2.114	Non-significant	4.018	Non-significant	67.68	Significant	0.44	Non-significant	8	Significant	1.04	Non-significant	5.1	Non-significant	16.64	Significant	3.18	Non-significant
rps8	15.34	Significant	2.392	Non-significant	28.46	Significant	18.66	Significant	11.8	Significant	5.2	Non-significant	22.58	Significant	21.026	Significant	5.9	Non-significant
ycf1	247.8	Significant	105.2	Significant	129.2	Significant	160.2	Significant	626.2	Significant	101.6	Significant	135.2	Significant	873.2	Significant	785.4	Significant
ycf2	65.4	Significant	86.2	Significant	734.2	Significant	191.4	Significant	309.2	Significant	85	Significant	818.2	Significant	842.6	Significant	668.6	Significant
ycf3	4.12	Non-significant	3.224	Non-significant	20.76	Significant	8.88	Significant	4.16	Non-significant	2.48	Non-significant	6.64	Significant	9	Significant	4.34	Non-significant
ycf4	12.92	Significant	5.38	Non-significant	15.8	Significant	16.18	Significant	18.02	Significant	5.96	Non-significant	13.18	Significant	23.16	Significant	7.7	Significant

## Sheet: TableS6
Table S6. Results of RELAX (HyPhy) analyses.
	Cephalotaceae				Bromeliaceae				Droseraceae				Drosophyllaceae				Nepenthaceae				Dioncophyllaceae				Lentibulariaceae				Roridulaceae				Sarraceniaceae
genes	lnL(null)	lnL(alt)	K	P	lnL(null)	lnL(alt.)	K	P	lnL(null)	lnL(alt.)	K	P	lnL(null)	lnL(alt.)	K	P	lnL(null)	lnL(alt.)	K	P	lnL(null)	lnL(alt.)	K	P	lnL(null)	lnL(alt.)	K	P	lnL(null)	lnL(alt.)	K	P	lnL(null)	lnL(alt.)	K	P
accD	-2818.16	-2818.14	1.12374	0.83045	-2119.32	-2119.16	0.341225	0.570755	-9003.49	-9001.31	1.68992	0.0371442	-4674.19	-4673.1	0.609496	0.139912	-4624.81	-4624.75	0.85849	0.726198	-6328.63	-6320.35	5.10961	4.71513e-05	-8855.51	-8793.56	0.14484	0	-5128.16	-5108.08	14.8442	2.35107e-10	-4717.52	-4715.34	0.578728	0.0368284
atpA	-2575.87	-2575.72	1.17372	0.577399	-2163.69	-2163.46	0.18498	0.496313	-4218.45	-4213.24	0.056857	0.001257	-2977.84	-2968.89	7.17575	2.32664e-05	-2954.81	-2951.15	2.03281e-05	0.00681892	-2810.13	-2809.45	0.25924	0.242677	-4257.49	-4254.27	8.5046	0.0111815	-2788.42	-2787.97	0.797739	0.344322	-2798.96	-2793.36	9.01076e-05	0.000816121
atpB	-2517.99	-2517.54	5.96773	0.343751	-2160.53	-2159.47	0.175375	0.14463	-4123.5	-4122.38	0.731023	0.135375	-2735.78	-2733.33	1.81585	0.0268935	-2772.65	-2772.58	1.11779	0.70297	-2609.34	-2608.51	0.22624	0.197293	-4060.14	-4060.08	1.11683	0.713793	-2707.68	-2707.35	1.77757	0.420298	-2776.63	-2774.92	0.0760804	0.0645443
atpE	-668.769	-668.557	1.42216	0.514548	-574.675	-574.675	1.17866	1	-1116.02	-1115.18	8.92457e-05	0.195995	-787.824	-784.389	12.6945	0.00876963	-792.286	-791.438	3.82599	0.192751	-773.131	-773.057	0	0.70033	-1209.05	-1206.4	0.283138	0.0213085	-662.79	-660.456	6.73088	0.0307246	-654.307	-654.307	1.02458	0.982
atpF	-997.711	-997.652	0.699962	0.731138	-790.041	-790.041	1.16772	1	-1650.4	-1649.92	2.89087	0.328069	-1094.7	-1093.74	12.1905	0.164885	-1084.13	-1084.09	0.650654	0.793843	-1020.49	-1020.47	0.874987	0.81867	-1762.14	-1761.82	0.323901	0.424591	-1040.95	-1038.54	9.98249	0.0281113	-1036.18	-1036.02	0.443291	0.570982
atpH	-395.588	-395.588	1.15168	1	-310.275	-310.275	1.11753	1	-484.192	-483.898	1.48933	0.443222	-370.939	-370.71	0.00157263	0.498329	-388.907	-388.444	0.00029675	0.33594	-361.619	-361.619	1.16772	1	-534.163	-533.998	0.37457	0.566139	-371.179	-369.527	0.195586	0.069159	-370.274	-370.274	1.16772	1
atpI	-1157.5	-1157.08	7.07065e-10	0.354482	-1049.21	-1049.21	1.16772	1	-1740.47	-1740.16	0.0533284	0.424543	-1268.53	-1268	1.69409	0.304912	-1273.46	-1273.46	1.02049	0.970209	-1212.31	-1211.95	3.60607	0.398206	-2192.18	-2191.81	0.827358	0.389652	-1207.66	-1207.63	0.892591	0.813785	-1274.7	-1274.64	0.890517	0.732822
ccsA	-2041.54	-2040.59	2.31339	0.168334	-1463.01	-1462.55	3.65948	0.341399	-3749.45	-3749.37	0.839532	0.681887	-2269.95	-2269.6	0.191742	0.406971	NA	NA	NA	NA	-2064.84	-2064.82	1.43805	0.847782	-4651.58	-4650.95	0.355828	0.264781	-1888.77	-1888.46	4.0832	0.426146	-1979.97	-1979.49	0.488036	0.327383
cemA	-1235.48	-1235.47	0.921103	0.895	-1050.93	-1047.96	0	0.0148297	-2284.62	-2280.33	0.0205137	0.00341807	-1575.45	-1575.45	1	1	-1576.59	-1570.5	1.11797e-05	0.000484214	-1454.4	-1453.15	4.23345	0.114895	-2497.63	-2497.57	1.18116	0.726709	-1208.79	-1208.12	5.19611	0.24748	-1314.19	-1313.85	0.182302	0.4092
clpP	-1264.2	-1260.88	0.154296	0.00993364	-861.019	-861.019	1.16772	1	NA	NA	NA	NA	-1956.47	-1952.74	1.04925e-06	0.00629096	-1933.93	-1929.64	3.33191e-05	0.0034293	-2131.7	-2131.19	1.32208	0.316981	-2900.09	-2862.05	2.03409e-06	0	NA	NA	NA	NA	-894.308	-894.209	0.534934	0.655344
infA	NA	NA	NA	NA	-305.756	-305.756	1.08161	1	-1429.14	-1428.5	4.27736	0.257434	-588.578	-588.274	1.95418	0.435995	-591.598	-591.48	0.369947	0.627907	-639.59	-638.238	8.29813	0.100027	-737.115	-733.746	9.11596	0.0094373	-508.567	-506.549	50	0.044577	-544.066	-542.653	4.27472	0.0927301
matK	-3381.33	-3380.78	4.18352	0.293948	-2307.94	-2307.71	1.2419	0.492174	-5901.11	-5901.08	0.947645	0.812369	-3613.19	-3612.95	1.4391	0.480441	-3659.77	-3659.34	0.308583	0.354122	-3138.31	-3137.01	4.50632	0.107543	-8150.13	-8148.53	1.56484	0.0736926	-3068.77	-3068.61	0.727716	0.572189	-3358.87	-3357.58	2.3736	0.109391
ndhA	NA	NA	NA	NA	-1566.78	-1566.78	0.988089	0.998765	NA	NA	NA	NA	NA	NA	NA	NA	-2252.4	-2250.14	5.61722	0.0335008	-1991.12	-1991.12	0.947879	0.983022	-2768.36	-2767.34	0.0925757	0.154575	-1963.99	-1963.83	1.13404	0.564793	NA	NA	NA	NA
ndhB	NA	NA	NA	NA	-2050.88	-2050.88	1.16772	1	NA	NA	NA	NA	NA	NA	NA	NA	-2299.44	-2299.18	0.471695	0.471886	-2288.66	-2288.2	2.30809	0.336303	-2381.04	-2380.99	1.07041	0.75924	-2122.71	-2122.53	0.429173	0.552629	-2121.81	-2121.63	0.440916	0.55419
ndhC	NA	NA	NA	NA	-514.238	-514.238	1	1	NA	NA	NA	NA	NA	NA	NA	NA	-648.335	-647.481	3.1757	0.191176	-580.734	-580.734	1.16869	1	-705.495	-705.459	0.860968	0.788996	-617.224	-616.976	0.713288	0.481217	-621.367	-618.629	13.7475	0.019271
ndhD	NA	NA	NA	NA	-2287.04	-2286.95	1.31651	0.674058	NA	NA	NA	NA	NA	NA	NA	NA	-3146.95	-3146.46	1.31911	0.319113	-2797	-2796.3	4.03674	0.236102	-4115.74	-4115.74	1	1	-2878.11	-2876.04	5.72647	0.0421015	NA	NA	NA	NA
ndhE	NA	NA	NA	NA	-434.798	-434.798	1.16772	1	NA	NA	NA	NA	-563.099	-561.825	0.273024	0.110556	-542.889	-542.07	0.165828	0.20063	-479.117	-479.117	1.16772	1	-685.248	-685.248	1.01747	0.996398	-489.039	-489.039	0.9949	0.98786	-637.928	-634.605	13.1134	0.00993635
ndhF	NA	NA	NA	NA	-3387.88	-3387.88	1	1	NA	NA	NA	NA	NA	NA	NA	NA	-5485.17	-5485.17	1.00762	0.956507	-4763.68	-4763.61	0.0499089	0.714015	-7905.9	-7904.36	0.421163	0.0787657	-4514.57	-4514.47	0.801275	0.65811	NA	NA	NA	NA
ndhG	NA	NA	NA	NA	-799.978	-799.94	50	0.784414	NA	NA	NA	NA	NA	NA	NA	NA	-1058.4	-1057.86	0.611971	0.298637	-951.434	-950.821	0.118307	0.268014	-1300.34	-1298.47	2.6724	0.0529217	-919.934	-919.633	1.99957	0.437994	NA	NA	NA	NA
ndhH	NA	NA	NA	NA	-1725.06	-1724.51	2.65955	0.295476	NA	NA	NA	NA	NA	NA	NA	NA	-2305.13	-2303.52	4.22795	0.0722197	-2129.51	-2129.42	0.792339	0.667552	-3127.93	-3127.9	1.04918	0.795209	-2028.76	-2028.31	0.118286	0.346026	-2401.41	-2391.41	8.51679	7.75164e-06
ndhI	NA	NA	NA	NA	-782.092	-782.092	1.16772	1	NA	NA	NA	NA	NA	NA	NA	NA	-1051.11	-1049.34	2.09203	0.0597544	-983.7	-982.6	45.85	0.133	-1454.45	-1452.23	15.5879	0.0351715	-844.513	-844.393	1.17049	0.624446	NA	NA	NA	NA
ndhJ	NA	NA	NA	NA	-710.628	-710.096	44.3375	0.302056	NA	NA	NA	NA	-940.423	-939.751	0.323819	0.246323	-870.661	-869.668	4.93194	0.158864	-817.537	-817.037	0.210847	0.317352	-1049.01	-1047.71	6.45559	0.106856	-802.782	-802.534	0.723762	0.480982	-871.835	-859.077	13.6227	4.3908e-07
ndhK	NA	NA	NA	NA	-1308.16	-1306.9	0	0.11169	NA	NA	NA	NA	NA	NA	NA	NA	-1358.89	-1355.29	5.35568	0.00727438	-1195.95	-1195.95	1	1	-1770.52	-1769.79	1.69098	0.229136	-1157.58	-1156.9	0.565371	0.244563	NA	NA	NA	NA
petA	-1724.5	-1722.34	2.96059	0.0379056	-1357.86	-1357.59	14.3657	0.455257	-2531.73	-2530.85	0.255446	0.183909	-1841.23	-1840.91	1.33518	0.420705	-1819.44	-1819.43	0.962063	0.931067	-1720.94	-1720.22	0.689402	0.231458	-2916	-2915.51	2.01381	0.32307	-1570.68	-1570.65	0.907453	0.806394	-1655.2	-1654.6	0.61142	0.2703
petB	-1080.58	-1079.37	12.7658	0.12122	-923.198	-923.198	1.08161	1	-1539.35	-1538.99	0.0577828	0.400965	-1145.48	-1144.1	1.77213	0.0963217	-1139.58	-1139.54	1.11662	0.787961	-1093.73	-1092.81	0.247712	0.173546	-1664.9	-1664.47	1.22265	0.356746	-1034.34	-1034.14	1.39816	0.528666	-1072.11	-1070.81	0.00049622	0.107205
petD	-825.6	-823.54	0.266099	0.0424153	-722.8	-722.8	0.919668	1	-1198.42	-1197.92	0.771043	0.315115	-835.436	-833.991	47.3761	0.0891511	-921.549	-921.134	0.708153	0.362286	-804.574	-803.976	0.257197	0.274292	-1289.48	-1289.39	1.1233	0.664975	-812.498	-810.656	0.265692	0.0549325	-828.965	-828.965	1.16772	1
petG	failed	failed	failed	failed	-144.757	-144.757	1.16869	1	-236.296	-236.296	1	1	-168.808	-168.808	1.16772	1	-169.993	-169.993	1.16772	1	-164.564	-164.564	1.16772	1	-221.596	-221.264	1.95406	0.415703	-154.297	-154.297	1.16869	1	-154.188	-154.011	0	0.55212
petL	-148.717	-148.717	2.60583	0.992479	-123.438	-123.438	1.16772	1	-244.104	-242.817	50	0.10876	-169.737	-169.492	27.3897	0.48408	-173.145	-171.255	50	0.0518828	-161.071	-161.073	1.1621	1	-266.263	-253.346	0.265583	3.71882e-07	-132.059	-132.059	1.16772	1	-154.704	-152.389	0	0.0314145
petN	-136.576	-136.576	0.942142	1	-112.376	-112.376	0.925055	0.993473	-165.104	-164.825	2.52527	0.454348	-128.264	-128.264	1.16772	1	-135.745	-135.437	20.822	0.4322	-134.466	-134.466	1.0008	1	-190.283	-190.283	0.922577	1	-124.434	-124.082	0.174611	0.401312	NA	NA	NA	NA
psaA	-3584.39	-3584.01	0.779503	0.379314	-3252.78	-3252.78	1.16772	1	-5155	-5154.97	1.04021	0.809284	-3869.64	-3868.93	1.28751	0.233571	-3877.89	-3877.86	0.942709	0.796196	-3698.88	-3697.01	6.35088e-05	0.0526733	-5379.07	-5379.01	0.21891	0.724742	-3583.4	-3583.11	0.344803	0.443501	-3697.89	-3697.18	0.174991	0.233107
psaB	-3558.8	-3558.62	1.19423	0.55311	-3184.56	-3184.56	1.16869	1	-4821.67	-4821.59	0.939437	0.690159	-3669.53	-3668.23	1.45537	0.107334	-3678.88	-3677.92	1.38297	0.167054	-3505.64	-3505.27	10.2541	0.389869	-5415.05	-5414.84	1.36594	0.515548	-3495.06	-3493.89	0.217887	0.127001	-3616.6	-3615.64	0.547533	0.164884
psaC	-403.042	-401.889	0.127797	0.128928	-335.842	-335.842	1.16772	1	-580.758	-580.593	2.95182	0.564938	-422.107	-421.194	28.2193	0.176592	-412.318	-411.662	42.3725	0.251692	-385.808	-385.808	1.16772	1	-690.486	-690.486	1.01238	0.982707	-379.792	-379.792	1.08161	1	-399.174	-398.476	0.340539	0.237222
psaI	-185.582	-185.582	1.13202	1	-136.708	-136.708	0.925055	1	-272.766	-271.214	12.0754	0.0781516	-178.94	-178.94	1.16772	1	-185.059	-185.059	1.1728	1	-181.293	-181.286	1.25794	0.911486	-287.912	-287.791	0.673892	0.622804	-167.844	-167.805	0.133786	0.779326	-148.762	-148.762	1.16772	1
psaJ	-235.918	-235.918	0.913908	0.999031	-226.624	-226.624	1.10224	1	-322.264	-321.786	6.73068	0.328357	-216.498	-216.498	1.16772	1	-231.195	-230.644	0.000115879	0.293637	-201.221	-201.221	1.16869	1	-361.511	-361.028	3.03593	0.325835	-247.795	-247.501	0.284464	0.442806	-213.977	-213.616	3.48941	0.39596
psbA	-1732.83	-1731.92	12.6399	0.176605	-1509.49	-1509.49	1.54928	1	-2344.78	-2344.22	0.814244	0.292542	-1805.06	-1804.68	1.28081	0.383537	-1787.38	-1787.38	0.98735	0.96479	-1698.14	-1698.06	0.748584	0.689735	-2556.2	-2555.43	0.176471	0.212906	-1646.71	-1646.59	1.16542	0.620852	-1694.33	-1694.02	1.58688	0.427925
psbB	-2591.53	-2591.09	16.7311	0.348382	-2144.42	-2144.42	1.00401	0.996347	-3498.25	-3498.18	1.09696	0.697372	-2627.28	-2627.23	1.08023	0.746349	-2647.62	-2647.62	0.976451	0.921571	-2473.36	-2473.35	0.789836	0.856646	-4060.06	-4059.12	0.753698	0.170278	-2514.58	-2512.54	0.274769	0.0434353	-2625.28	-2625.21	0.649278	0.712339
psbC	-2295.41	-2294.4	0.326967	0.153885	-2038.01	-2038.01	1.54928	1	-3162.53	-3162.12	0.581228	0.367507	-2386.39	-2385.7	0.608349	0.240365	-2382.58	-2379.94	0.269906	0.0215899	-2282.82	-2282.61	0.313697	0.508483	-3368.61	-3368.04	1.24904	0.286108	-2166.13	-2166.13	0.969576	0.922763	-2237.48	-2237.45	1.10375	0.813602
psbD	-1631.29	-1631.29	2.3283	0.991407	-1495.64	-1495.64	1.16772	1	-2216.07	-2215.8	1.16873	0.466592	-1764.58	-1764.04	5.81669e-05	0.295637	-1761.17	-1759.45	12.5384	0.0643088	-1674.79	-1674.72	0.608869	0.708991	-2502.58	-2501.62	0.220393	0.165105	-1614.02	-1614.02	1.02815	0.940204	-1668.17	-1667.91	0.282283	0.472055
psbE	-375.262	-375.262	0.913907	0.997177	-350.677	-350.677	1.10844	1	-512.972	-512.767	0.372197	0.522226	-365.113	-365.113	1.16772	1	-368.13	-368.13	1.16772	1	-354.221	-354.221	1.16772	1	-589.486	-588.307	4.87871e-05	0.124676	Failed	Failed	Failed	Failed	NA	NA	NA	NA
psbF	-167.359	-167.064	2.57497	0.442178	-163.197	-163.197	1.16772	1	-236.157	-236.145	1.106	0.876863	-194.696	-194.131	0.000116053	0.287821	-190.963	-190.505	0.000235549	0.338251	-184.65	-184.65	0.925055	1	-243.222	-241.799	42.1718	0.0915913	-171.424	-170.554	0	0.18722	NA	NA	NA	NA
psbH	-364.783	-364.782	0.986812	0.991762	-313.042	-313.042	1.00353	0.990511	-638.199	-638.17	0.90643	0.807773	-408.824	-407.914	4.11782	0.177474	-462.743	-462.395	0.517445	0.403785	-421.99	-420.84	0	0.129278	-656.227	-655.969	0.79334	0.472732	-330.569	-329.854	0.24002	0.231659	-339.158	-338.896	0.35829	0.469328
psbI	-167.026	-167.026	0.925055	1	-142.176	-142.176	0.996951	1	-251.618	-251.588	0.875329	0.806051	-189.214	-188.826	0.000237761	0.378369	-190.247	-190.237	1.16145	0.884319	-180.382	-180.381	1.01883	0.970717	-253.125	-253.123	1.05178	0.950831	-250.049	-249.596	3.91387	0.341255	-168.612	-168.149	43.365	0.33562
psbJ	-182.32	-180.367	0	0.0481023	Failed	Failed	Failed	Failed	-280.026	-277.787	12.7842	0.0343576	-208.566	-205.946	0.0102559	0.0220924	-188.447	-188.447	1.16772	1	-184.408	-184.408	1.16772	1	-246.457	-245.887	6.2232	0.285693	-179.79	-178.69	37.5062	0.138142	NA	NA	NA	NA
psbK	-333.76	-332.931	0.116144	0.197997	-252.538	-252.538	1.00157	1	-630.918	-628.722	1.35836e-05	0.0361023	-367.601	-367.595	0.888874	0.912095	-393.293	-393.057	0.807967	0.492298	-335.712	-335.712	1.16772	1	-604.807	-602.214	2.37795e-05	0.0227579	-311.167	-310.324	7.61346	0.194314	-336.91	-336.825	1.33625	0.680898
psbL	-168.494	-168.494	0.925055	1	Failed	Failed	Failed	Failed	-397.803	-397.303	0.189645	0.317299	-350.789	-350.79	1.07855	1	-188.332	-188.333	1.16772	1	-176.468	-176.468	1.17317	1	-204.32	-201.989	50	0.0308168	Failed	Failed	Failed	Failed	NA	NA	NA	NA
psbM	-149.722	-149.722	0.925055	1	-134.758	-134.758	1.16772	1	-192.485	-192.372	0.333498	0.635253	-146.446	-146.446	1.16772	1	-139.042	-139.042	6.7913	1	-137.073	-137.073	1.16772	1	-223.896	-223.877	1.18508	0.845157	-169.431	-168.619	0.129675	0.20268	-146.703	-146.703	1.16772	1
psbN	-197.855	-197.851	7.06427	0.931979	-169.878	-169.878	0.925055	1	-272.83	-272.812	0.874052	0.849442	-207.286	-207.003	41.9119	0.451799	-213.171	-212.94	0.288671	0.496466	-199.541	-199.541	1.16772	1	-305.404	-304.672	0.175848	0.226007	-372.181	-372.205	0.951965	1	NA	NA	NA	NA
psbT	-166.832	-166.832	1.16772	1	-138.227	-138.227	1.16772	1	-214.978	-214.422	5.50926	0.291576	-161.114	-160.762	0.140527	0.401037	-149.327	-149.327	1.09938	1	-146.887	-146.887	1.10755	1	-262.409	-262.149	0.532703	0.470741	-196.44	-196.432	1.10455	0.898019	-182.921	-181.691	4.67732e-05	0.116646
psbZ	-286.77	-286.435	0.305134	0.413106	-239.819	-239.819	0.925055	1	-467.529	-467.128	1.61497	0.370331	-333.052	-333.048	0.787247	0.934689	-323.688	-323.512	0	0.552979	-316.885	-316.885	1.16772	1	-489.291	-489.276	0.908307	0.863299	Failed	Failed	Failed	Failed	-314.606	-314.565	1.20191	0.773151
rbcL	-2524.82	-2522.45	0.413169	0.0295707	-2163.95	-2162.98	17.6386	0.163916	-3608.48	-3608.48	0.999194	0.992512	-2644.28	-2641.08	0.000152379	0.0113549	-2581.75	-2581.64	1.10714	0.641344	-2465.89	-2465.23	0.232527	0.252236	-3820.36	-3815.29	0.16428	0.00144824	-2491.25	-2491.17	0.864195	0.691732	-2647.37	-2646.43	0.762025	0.168473
rpl14	-694.687	-694.687	1.01153	0.979938	-500.714	-500.714	1.16772	1	-1017.25	-1015.17	0.365644	0.0413019	-745.026	-744.502	0.472391	0.306057	-707.23	-706.431	2.14531	0.206375	-669.078	-668.915	0.539618	0.567798	-1218.3	-1218.3	1	1	-672.586	-672.448	0.445015	0.598671	-695.906	-695.697	0.116374	0.518136
rpl16	-723.349	-722.617	0.51884	0.226166	-626.439	-319.114	15.3638	0	-1153.35	-1152.62	0.67068	0.22451	-753.684	-752.437	1.83969	0.114247	-750.551	-749.897	0.207635	0.252699	-718.555	-718.468	1.70514	0.675795	-1305.5	-1305.43	1.85978	0.707671	-735.887	-732.345	11.3988	0.00777712	-748.469	-747.865	0.660903	0.271789
rpl2	-1172.98	-1171.87	38.9955	0.135835	-1091.81	-1091.81	1.16772	1	-2125.46	-2125.44	1.08381	0.842038	-1291.25	-1291.03	1.90474	0.508837	-1289.98	-1289.73	1.63995	0.479234	-1296.12	-1296.12	1	1	-1520.27	-1519.85	36.161	0.363109	-1590.37	-1590.31	1.11361	0.717633	-1591.11	-1590.94	0.290736	0.560475
rpl20	-718.016	-717.966	0.795988	0.751947	-477.296	-477.296	1.16869	1	-1664.55	-1663.89	7.39658	0.251407	-1046.28	-1041.97	0.0376188	0.00333968	-1009.69	-1006.31	0.0574	0.00931247	-1038.58	-1038.17	1.6531	0.363818	-1484.78	-1482.58	1.77582	0.0359683	-892.044	-887.149	50	0.00175355	-788.246	-787.981	0.129396	0.466305
rpl22	-1049.09	-1049.08	1.0755	0.896275	-660.744	-660.714	0.449399	0.808109	-2454.05	-2453.88	1.19514	0.557388	-1346.16	-1346.1	2.08873	0.733516	-1321.51	-1320.68	1.40673	0.19632	-1188.43	-1188.43	1.00401	0.990663	-2398.45	-2398.3	0.887786	0.588557	-919.113	-917.955	0.370655	0.128087	-1010.09	-1005.74	0.287279	0.00318861
rpl23	-398.974	-398.447	26.7533	0.304408	-365.91	-365.91	0.925055	1	-824.003	-823.491	1.64493	0.311501	-454.992	-454.857	0.000412248	0.603434	-446.866	-446.717	0	0.586121	-460.909	-460.909	1.16869	1	-527.5	-527.5	0.99875	1	-473.768	-473.766	1.46454	0.943845	-449.452	-449.452	1.16772	1
rpl32	NA	NA	NA	NA	-318.659	-317.409	50	0.11386	-804.725	-804.43	0.362654	0.442376	-409.949	-409.853	29.6213	0.66128	-438.375	-435.84	11.8265	0.0243521	-382.735	-382.348	0.251273	0.379213	-870.094	-868.8	4.77596	0.107647	-295.184	-295.166	1.20841	0.848104	-343.822	-343.814	1.09633	0.900445
rpl33	-399.738	-399.735	1.0646	0.935143	-267.02	-267.02	1.16772	1	-551.626	-548.204	4.48178	0.00890154	-373.904	-370.116	50	0.00591597	-385.7	-382.639	5.66375	0.0133495	-350.447	-350.447	1	1	-715.217	-713.796	0.473352	0.0918725	-381.127	-380.049	0	0.142022	-406.357	-406.201	0.51458	0.577101
rpl36	-175.345	-175.345	0.906603	0.993039	Failed	Failed	Failed	Failed	-333.496	-332.059	0.424179	0.0900164	-192.524	-192.523	0.980239	0.976366	-187.839	-187.802	1.28717	0.787051	-194.196	-190.001	10.0865	0.00377383	-282.981	-281.286	0.248307	0.0656243	-192.369	-192.198	0.677695	0.558629	-181.942	-181.874	1.63391	0.712325
rpoA	-2020.63	-2020.21	20.7556	0.356606	-1552.55	-1552.39	0.166367	0.5728	-3278.77	-3278.7	0.890794	0.723256	-2224.09	-2224.06	1.12311	0.803299	-2196.62	-2196.6	0.933683	0.867834	-1987.23	-1987.22	0.371106	0.930792	-3899.9	-3899.63	1.23581	0.460406	-2313.37	-2304.4	7.36548	2.27961e-05	-2162.39	-2160.25	50	0.0387706
rpoB	-5807.41	-5805.71	4.97085	0.0653383	-4747.81	-4746.99	0.257345	0.201825	-9018.87	-9017.33	0.269749	0.0786579	-6097.57	-6085.76	0.0229392	1.17449e-06	-6063.65	-6059.38	1.02705e-05	0.00349148	-5721.07	-5721.03	0.118509	0.794081	-9299.51	-9299.36	1.0748	0.583181	-5481.6	-5477.73	0.476864	0.00534801	-5728.92	-5728.28	2.93015	0.256826
rpoC1	-3707.92	-3706.63	1.70558	0.108104	-3001.45	-3001.45	1.16772	1	-6104.75	-6102.34	0.310075	0.0281959	-3688.93	-3688.75	1.30371	0.548792	-3708.66	-3708.27	0.000103284	0.380064	-3509.23	-3508.33	0	0.180075	-6362.17	-6359.91	0.678157	0.0334544	-3585.21	-3579.68	0.188495	0.000884838	-3649.56	-3649.48	0.900507	0.685442
rpoC2	-8246.02	-8245.55	1.36718	0.333258	-6152.58	-6152.37	0.177987	0.516874	-13422.2	-13422	0.885747	0.48561	-8633.3	-8632.18	1.44432	0.13401	-8771.15	-8769.54	1.68318	0.0728874	-8067.18	-8066.69	1.37719	0.322456	-15663.6	-15663.3	1.09965	0.441146	-7526.35	-7524.9	8.29805e-06	0.0887816	-8119.57	-8119.54	0.956159	0.799751
rps11	NA	NA	NA	NA	-626.212	-625.854	0.384934	0.397339	-1778.29	-1778.28	1.15331	0.884743	-878.037	-875.961	3.20577	0.0415555	-910.341	-908.679	2.40004	0.068292	-868.585	-868.178	0	0.366761	-1485.15	-1485.15	0.989944	0.946915	-934.149	-931.704	0	0.0270268	-825.204	-823.26	13.1118	0.0486428
rps12	-546.154	-545.322	0.0764612	0.196904	-484.967	-484.967	1.17866	1	-959.743	-959.649	1.19974	0.665077	-621.236	-619.108	7.92456e-05	0.0391286	-603.681	-603.593	0.583401	0.674805	-623.056	-621.545	0	0.0821	-712.802	-711.382	5.76771	0.0919476	-549.339	-548.539	0.0448626	0.205902	-526.377	-525.993	4.34941	0.380406
rps14	-550.633	-550.62	1.02823	0.871913	-425.778	-425.778	1.16772	1	-754.144	-754.143	0.98808	0.97401	-547.191	-546.799	0.311225	0.375869	-547.658	-547.649	0.55831	0.895207	-501.504	-501.504	1.01269	0.980015	-933.381	-932.467	0.559994	0.176142	-508.132	-508.13	1.19353	0.947969	-510.964	-508.988	4.39221	0.0468001
rps15	-572.553	-571.909	3.10119	0.256333	-399.418	-399.418	1.00353	0.994324	-1195.66	-1195.53	0.843277	0.61484	-650.97	-649.245	5.58845	0.0632428	-710.604	-710.266	0.112893	0.411032	-620.205	-619.486	0	0.230551	-1346.99	-1345.7	3.50899e-05	0.108521	-582.365	-582.047	0.664874	0.425038	-624.102	-624.102	1.00401	0.988434
rps16	-573.88	-573.341	6.43817	0.299069	-360.952	-360.952	1.16772	1	-775.6	-775.539	0.855528	0.726504	-511.558	-511.497	0	0.726083	-535.119	-534.673	0.0207605	0.345009	-484.652	-484.646	1.11181	0.911826	-910.714	-910.67	1.48884	0.76677	-439.382	-438.685	10.9387	0.237742	-529.137	-527.994	50	0.130567
rps18	-576.71	-575.053	8.38682	0.0687534	Failed	Failed	Failed	Failed	-3695.05	-3687.45	10.311	9.70861e-05	-658.085	-657.836	10.2225	0.480695	-737.553	-736.984	0	0.285926	-666.94	-665.06	5.00347	0.0525245	-1108.41	-1108.21	0.0713178	0.528328	-800.832	-800.053	10.318	0.211832	-703.302	-700.878	5.3583	0.027679
rps19	-551.246	-550.822	18.1571	0.356951	-370.488	-370.488	0.880532	1	-910.206	-909.905	1.46291	0.437513	-544.913	-543.854	2.78881	0.145502	-570.952	-568.897	3.07019	0.0426086	-519.74	-519.634	0.203874	0.644812	-950.967	-950.746	4.8522	0.505511	-562.477	-561.382	50	0.138809	-545.938	-544.41	6.88061	0.0804739
rps2	-1335.28	-1335.22	9.70859	0.736797	-1046.17	-1044.03	0	0.038697	-2539.49	-2538.02	3.58859	0.0871597	-1247.8	-1247.28	1.67697	0.3102	-1291.54	-1290.84	1.81815	0.238536	-1237.44	-1237.41	0.590645	0.817339	-2265.07	-2264.29	1.55731	0.21159	-1319.06	-1318.67	0.623391	0.380444	-1316.79	-1316.64	0.764116	0.587347
rps3	-1324.92	-1324.87	3.60328	0.747064	-987.491	-986.237	0	0.113291	-2520.98	-2519.84	3.9208e-05	0.131192	-1407.02	-1406.12	1.69433	0.178988	-1502.73	-1500.82	3.01089	0.0507622	-1343.21	-1343.14	14.0904	0.699362	-2432.23	-2432.23	0.997215	0.985697	-1434.74	-1433.64	2.03878	0.137884	-1502.54	-1500.47	50	0.0420861
rps4	-1114.99	-1114.68	4.61799	0.436439	-851.685	-851.627	0.829908	0.732856	-1921.7	-1921.66	1.17751	0.785875	-1136.93	-1136.93	1.00717	1	-1178.45	-1177.82	0.312262	0.260245	-1061.95	-1061.95	1.16772	1	-1778.57	-1778.41	0.848353	0.570637	-1126.48	-1125.6	0.0965601	0.184257	-1187.52	-1186.25	5.74686e-05	0.111103
rps7	-639.525	-639.521	0.502655	0.924195	-630.813	-630.813	1.08333	1	-1279.84	-1278.97	3.48724	0.187067	-736.874	-736.694	4.16213	0.548803	-730.231	-730.231	1.16772	1	-742.866	-742.866	1.08161	1	-754.508	-754.487	1.19108	0.838239	-732.826	-732.826	0.967314	0.965913	-712.167	-710.923	5.92794e-05	0.114816
rps8	-886.91	-886.793	0.0928804	0.628158	-564.417	-564.417	1.16869	1	-1421.46	-1421.39	0.82111	0.702056	-884.835	-884.499	5.06911	0.412637	-887.401	-887.344	1.37258	0.735387	-799.74	-799.119	41.2153	0.264899	-1476.83	-1475.99	0.513292	0.194037	-758.141	-751.206	14.329	0.000195768	-786.787	-786.209	0.666998	0.282097
ycf1	-14413.3	-14413.1	0.506153	0.45061	-8738.54	-8738.44	1.69987	0.63979	-30154.1	-30140.4	0.718959	1.65751e-07	-19394.3	-19380.4	50	1.43358e-07	-19700.3	-19697.7	0.789567	0.0223924	-18881	-18880.9	0.963259	0.719432	-33661.1	-33600.3	0.336525	0	-20255.9	-20226.7	3.02932e-06	2.06501e-14	-21363.6	-21341	0.125695	1.74193e-11
ycf2	-10516.5	-10513.6	4.4694	0.0173737	-9447.8	-9446.66	2.05484	0.131	-23276.6	-23276.5	1.01619	0.7533	-14464.5	-14461.8	0.56179	0.0199898	-14378	-14376.7	0.495359	0.117013	-14566.6	-14566.3	1.14839	0.432322	-20638.8	-20603.9	0.556953	1.11022e-16	-17430.7	-17420	6.04819	3.66318e-06	-13947.7	-13939.1	0	3.25222e-05
ycf3	-797.007	-795.655	29.2687	0.100173	-689.37	-689.37	1.16772	1	-1123.56	-1123.55	1.03214	0.921758	-840.312	-840.22	1.2191	0.668131	-847.335	-847.127	0.686907	0.518582	-800.642	-800.642	1.00157	0.98889	-1206.62	-1206.33	0.225948	0.445491	-780.352	-778.313	50	0.0434899	-820.654	-820.466	1.38035	0.539304
ycf4	-947.221	-946.438	3.83791	0.21087	-796.211	-795.398	6.01032e-05	0.202284	-1659.92	-1659.89	0.865635	0.795197	-1114.9	-1114.87	1.1842	0.807831	-1103.49	-1103.38	0.682743	0.643727	-1042.05	-1040.17	50	0.0526188	-1831.6	-1827.68	5.04894	0.00512666	-967.369	-967.334	0.844704	0.792471	-1024.45	-1023.1	0.130933	0.1003
Note: ‘P’ = significance between null and alternative models (RELAX), ‘lnL’ = log-likelihood, ‘K’ = test statistic for RELAX. The genes with significant change of selective pressure are marked as red color。
